# Supplementary material for: Wnt co-receptors Lrp5 and Lrp6 differentially mediate Wnt3a signaling in osteoblasts
Source: PLoS One. 2017 Nov 27;12(11):e0188264. doi: 10.1371/journal.pone.0188264 (PMC5703471; doi:10.1371/journal.pone.0188264)
Supplement: S2 Table — Fold changes are given in log2 scale. (XLSX) [file pone.0188264.s003.xlsx]

## Sheet: S2 Table
S2 Table. Genes up- or down-regulated by Wnt3a. Fold changes are given in log2 scale.
Gene	Fold change	FDR	Growth factor	Transcription factor	Receptor
Bex1	4.38757	3.44e-07		Yes
Slc13a4	4.12763	7.56e-06
Fgfbp1	3.78157	1.57e-07
Sema4f	2.97528	3.61e-07
Sstr2	2.84405	1.17e-05			Yes
Nell2	2.82623	6.69e-08
Ndnf	2.79912	1.75e-11
Axin2	2.74086	1.08e-09
Ntf3	2.46765	5.76e-09	Yes
Tmem100	2.26068	1.12e-07
Grik3	2.22055	2.88e-06			Yes
Igfbp2	2.18667	5.41e-09
C430002N11Rik	2.13887	3.46e-05
Aqp5	2.09197	0.00119653
Colec10	2.06986	3.22e-05
Syt13	2.05902	1.84e-07
Tnfsf15	2.0242	5.48e-07
Hhip	2.012	3.92e-09
Dio2	1.97107	3.09e-06
Nkd2	1.95806	2.84e-07
Slc1a2	1.92561	0.000481384
Bmper	1.92469	5.41e-09
Tgfb2	1.92288	3.21e-10	Yes
Grem1	1.88825	3.52e-08
Dpp4	1.88259	1.28e-05			Yes
Inhbb	1.88054	6.66e-07	Yes
Lypd6	1.84159	9.8e-05
Iyd	1.81417	6.39e-06
Ccbe1	1.78698	6.02e-08
Cdh17	1.7855	0.00315423
Pamr1	1.77719	0.000163533
Nebl	1.7714	6.58e-06
Bmp7	1.73139	1.68e-06	Yes
Apcdd1	1.70149	4.46e-07
Col7a1	1.69466	2.1e-07
Kcnj2	1.68776	1.16e-05			Yes
Eva1a	1.64622	2.86e-05
Car8	1.60879	1.87e-05
Dynap	1.60527	0.000305087
Tnfrsf19	1.59866	2.66e-08			Yes
Herc3	1.57757	4.16e-08
Timp3	1.54309	1.74e-07
Enpp2	1.53251	2.84e-07			Yes
Rgcc	1.51169	0.000341878
Etv4	1.50523	6.58e-06
Prss46	1.49912	3.99e-05
Gm12505	1.49292	0.00250592
Tceal5	1.459	0.012209
Gjb2	1.43031	6.81e-05
Gadd45g	1.40692	1.57e-07
Fhod3	1.39604	1.17e-06
Itga8	1.3872	3.86e-08
Arl4c	1.38321	2.36e-07
Grem2	1.38301	3.61e-07
Slitrk6	1.38222	9.61e-05
Ngf	1.36864	2.66e-05	Yes
Atp1a2	1.3586	0.00131354
Ctnnd2	1.29973	2.89e-06
C1ql3	1.29215	5.08e-05
Mrgprf	1.28512	3.67e-05			Yes
Aldh1a2	1.28403	4.27e-05
Cnn1	1.27945	9.15e-07
Sfn	1.27572	0.000623882
Fam180a	1.25638	3.43e-06
Cap2	1.24787	2.42e-05
Specc1	1.23134	1.84e-07
Tcf7	1.22194	3.52e-08		Yes
Plat	1.21305	9.94e-07
Hck	1.1883	2.3e-05
E030011O05Rik	1.18602	0.0105521
Pmaip1	1.18353	1.63e-07
Piezo2	1.18242	1.63e-07
Lif	1.17595	8.83e-05	Yes
Gabrb3	1.15079	7.41e-05			Yes
Col26a1	1.1499	0.000252995
Ddah1	1.14273	4.96e-07
Tec	1.14055	2.15e-05
Has2	1.12287	1.4e-05
Nkd1	1.1215	2.86e-06
Aldh1a7	1.11587	3.46e-05
Slc20a1	1.10805	8.68e-07			Yes
Zfp503	1.10769	4.44e-06
Noct	1.10763	0.00242399
Pdgfa	1.10682	2.3e-05	Yes
Ahr	1.09889	7.17e-06		Yes	Yes
D6Ertd527e	1.09864	0.013183
Ptgs2	1.09746	6.4e-06
Nov	1.09068	5.72e-05	Yes
Stc1	1.08418	0.00381984
Rdh10	1.07642	1.31e-05
Ier3	1.07331	0.000235744
Ahrr	1.06103	5.47e-06
Scube1	1.05972	4.11e-05
Ptch1	1.03578	5.14e-06			Yes
Lrrc15	1.03478	5.17e-07
Rerg	1.03467	3.26e-05
Fam101a	1.03355	0.00193517
Tspyl5	1.03314	0.001014
Cdc42ep3	1.02316	0.000767109
Insc	1.02311	4.7e-05
Pcdh10	1.01853	0.00983642
Nrcam	1.01695	1.74e-05
Arxes2	1.01509	0.00800562
Cxadr	1.01153	5.35e-05			Yes
Lurap1l	1.00555	0.000930386
Errfi1	0.99916	6.69e-08
Hdac9	0.998593	0.000930908		Yes
Ankrd1	0.997488	0.0001551		Yes
Tiparp	0.993907	7.25e-06
Thsd4	0.990828	4.14e-07
Murc	0.986476	0.00894481
Fgf21	0.961102	0.000971551	Yes
Fam101b	0.959929	1.13e-06
Plcxd2	0.956189	0.00024581
Nipal4	0.952474	0.00214114
Tgfb3	0.944226	2.37e-05	Yes
Creld1	0.94173	4.2e-05
Fgf18	0.933941	0.0257952	Yes
Spry1	0.933717	0.00192258
Crabp1	0.9318	0.0140708
Moxd1	0.93087	0.00159389
5430421F17Rik	0.930445	0.000672209
Fzd1	0.930108	1.59e-05			Yes
Filip1l	0.928713	6.78e-06
Syn1	0.926805	0.00156702
Rgs16	0.925721	2.82e-05
Wif1	0.921974	0.000144298
Adamts8	0.920671	0.000870595
Fam185a	0.919005	3.12e-05
Prickle1	0.911083	3.86e-05
Pgf	0.904034	0.000769198	Yes
Lef1	0.902133	0.00405854		Yes	Yes
Cxcl14	0.899419	0.000102854
Lrrc32	0.893761	1.92e-05
Fmnl2	0.889762	7.57e-07
Smim3	0.889703	1.49e-06
Lepr	0.889534	1.17e-05			Yes
Fam198b	0.887877	3.01e-05
Cdkn2a	0.88528	0.0196683
Kank1	0.884973	1.07e-06
Galnt16	0.883837	8.79e-05
Bmp3	0.883791	0.000482741	Yes
Hbegf	0.877222	1.96e-05	Yes
5930412G12Rik	0.867693	0.00534573
Fbln5	0.864104	2.26e-05
Ppfibp2	0.86118	6.35e-05
Galnt3	0.8543	9.28e-06
Ror1	0.852536	0.00274584			Yes
Cyp26b1	0.846097	8.18e-06
Serpine1	0.845071	6.03e-05
Ccnd1	0.838656	7.56e-06
Slc16a3	0.835976	0.00536439
Nog	0.833791	0.00300672
Bmpr1b	0.832165	9.64e-05			Yes
Il11	0.83068	0.0358716	Yes
Scn3a	0.824596	0.000525807
Fgf13	0.818199	0.0013009	Yes
Aif1l	0.81657	0.00049997
Bmp2	0.815852	0.00124283	Yes
Dusp1	0.815849	0.000215288
Spire2	0.808851	0.00299841
Prg4	0.808163	0.00580449			Yes
Cyr61	0.80593	3.61e-05
Fam131a	0.804065	0.0118733
Cd24a	0.796592	0.00253291
Hspa4l	0.794989	2.1e-05
Wbscr17	0.794063	7.24e-05
Arsi	0.79081	2.75e-06
Irx3	0.786035	1.34e-05
Tes	0.781957	1.86e-05
Itga4	0.779625	0.000244062			Yes
Arxes1	0.779444	0.0168341
Actg2	0.776612	3.23e-06
Wdr92	0.776121	0.00300672
Trp53i11	0.77155	0.000525807
Phldb2	0.770638	3.8e-06
Sema3f	0.769815	0.00184816
Hunk	0.766263	0.000996786
Sema5a	0.76055	0.000263764			Yes
Osbpl3	0.7603	1.15e-05
Rras2	0.757682	0.000323558
Sh3rf1	0.757459	1.07e-06
Prrx2	0.757211	3.67e-05
Pmepa1	0.756657	0.000604878
Tmem26	0.755767	0.000428579
Pdxp	0.754306	0.00150703
Ch25h	0.753682	0.000930908
Elfn1	0.748645	0.00280374
Cacna1g	0.744569	6.41e-06
Inhba	0.743242	0.00112759	Yes
Dpep1	0.74184	0.000563482
Rnf122	0.741723	0.0320016
Map6	0.737992	3.62e-05
Fam184a	0.736664	0.0299199
Porcn	0.733399	0.00109485
Svip	0.73291	0.0172895
Dpt	0.732653	0.00118156
Cdo1	0.73059	0.000116742
Qpct	0.730398	0.00138249
Artn	0.727842	0.000770924	Yes
Pard6b	0.726646	0.0252794
Gpn2	0.726193	0.0395939
Cacnb4	0.725149	0.015068
Dkk2	0.719614	0.000610775
Csrp1	0.719242	0.00685953
Adrb2	0.719107	0.0233812			Yes
Tagln	0.715344	0.0021932
Rnd3	0.712252	8.83e-05
Jak2	0.70985	2.86e-06
Sync	0.706497	0.00310848
Plaur	0.705922	0.00508546			Yes
Fosl2	0.704667	0.000152112
Tnfaip6	0.704017	0.000173792
Nrp2	0.703829	4.7e-05			Yes
Vgf	0.703451	0.0104695	Yes
Robo2	0.701947	3.29e-05			Yes
Klhdc8a	0.701867	0.000434931
Nav3	0.700842	0.000573695
Efemp1	0.694875	9.56e-05	Yes		Yes
Fam84b	0.692371	0.00082733
Eef1e1	0.689914	0.00400846
Foxn3	0.688326	0.000282619
Kctd11	0.687537	0.00103027
Egln3	0.685008	0.00503775
Lin7a	0.681457	0.00384907
Mrto4	0.680544	0.00415492
Lims2	0.678273	0.00618142
Fjx1	0.678068	0.0105024
Gdnf	0.673943	0.000475288	Yes
Stambpl1	0.669337	3.86e-05
Fgfr1	0.668783	8.61e-06			Yes
Fam65b	0.662635	0.0013009
Pitpnc1	0.662076	0.000377904
Tcf4	0.661759	0.00113942		Yes
Unc13b	0.660129	0.00269238			Yes
Pfkfb1	0.659938	0.0333762
Tpd52	0.657105	1.77e-05
Zfp462	0.656065	0.000475288
Sh3bp4	0.65249	7.24e-05
Kcnj15	0.649915	0.00623204			Yes
Arhgdig	0.647024	0.0012298
Spock3	0.646015	0.0358716
Mllt3	0.645177	0.000212405
Adk	0.643685	0.000848043
Pxylp1	0.640488	0.00154291			Yes
Nedd9	0.640478	0.00146527
Coq10b	0.639074	0.00013819
Nfatc4	0.63735	0.000234428		Yes
Itm2a	0.634202	0.015956
Tnfrsf12a	0.633116	0.00384204
Cthrc1	0.630089	0.00132388
Glipr1	0.629853	0.0086741
Bmp4	0.629784	0.0123161	Yes
Adamts4	0.628955	0.00150703
Sgms1	0.624471	6.69e-05
Hes1	0.62414	1.74e-05
Wnt2b	0.623014	0.0129457
Dbf4	0.62185	0.000864249
Slc2a3	0.621737	0.014242
Limk2	0.621017	3.39e-05
Arhgap6	0.619337	0.000409975
Maff	0.61855	0.000593428
Itgb1	0.618345	0.00120266			Yes
Col23a1	0.617741	0.00868015
Timm8a1	0.615748	0.015355
Acta2	0.614425	2.78e-05
Phlda1	0.614078	0.0118236
Itga3	0.613844	0.00203421
Fxyd6	0.612069	0.0264969
Mtus1	0.611431	0.000337796
Dusp9	0.611196	0.00725179
Sorbs1	0.607575	1.17e-05
Stard13	0.606867	2.5e-05
Rapgef3	0.606355	0.00124283
Irx5	0.60488	0.000116977
Rb1	0.604549	0.00927879		Yes
Pim1	0.603908	0.0140546
Chst1	0.598092	0.00272726
Sfrp4	0.596814	0.0159281			Yes
Suox	0.596491	0.0104695
Larp1b	0.596442	0.00064988
Cacnb2	0.596404	0.0123239
Slc13a5	0.595764	0.000922066
Ddit4l	0.5943	0.0190405
Syndig1	0.593658	0.021855
Pdlim4	0.591461	0.0186224
Rictor	0.591043	4.52e-05
Enpp1	0.589167	0.00416715			Yes
Mad2l1	0.588971	0.0031245
Cacna1c	0.588575	0.000124591
Gcsh	0.58806	0.00381914
Mapk6	0.585569	0.000323091
Uchl1	0.585376	0.0174621
A4galt	-0.585053	0.00862439
Gpm6b	-0.586089	0.00599783
Smpdl3b	-0.58648	0.030365
Igsf10	-0.586736	8.24e-05
Adamts9	-0.586996	0.00227825
Pik3ip1	-0.587236	0.000900002
H2-T24	-0.58726	0.0231001
Vamp5	-0.588184	0.00887234
Cd82	-0.589264	0.00920182
B230118H07Rik	-0.591242	0.0331308
Fry	-0.592813	0.0157043
Lgals9	-0.593847	0.0322743
Arhgef6	-0.59496	3.32e-05
Coq8a	-0.595412	0.0342648
Bcar3	-0.595733	0.0166472
Daam2	-0.597178	0.00019628
Pnmal2	-0.598111	0.00513381
Rab27b	-0.599041	0.000331335
Parp9	-0.599869	0.0175138
Trim12c	-0.60007	0.018495
Tlr4	-0.601404	0.0177271			Yes
Heph	-0.602769	0.000161027
Thy1	-0.603429	0.0001161
Ccdc122	-0.603457	0.0196103
Bicc1	-0.603881	0.0079754
Dync2li1	-0.603948	0.0389628
Ganc	-0.604141	0.000282991
Prkaa2	-0.607687	0.0079754
Col18a1	-0.608056	0.000808945
Mar8	-0.608192	0.0177343
Icam1	-0.608399	0.000613184			Yes
Heg1	-0.608575	8.47e-05
1110032A03Rik	-0.608871	0.00292365
Efna5	-0.610123	0.00364532
H2-T22	-0.611641	0.0266632
Lpin1	-0.61297	0.00177854		Yes
Tbxa2r	-0.613033	0.00368358			Yes
Sema3e	-0.613823	3.9e-05
Sema6d	-0.614142	0.000303509
Rab32	-0.615667	0.00172191
Galk2	-0.619187	0.00196433
Ppfia4	-0.62082	0.0416504
Ostn	-0.621473	0.000610415
Plekha4	-0.621618	0.00930408
AI429214	-0.621718	0.00558398
Pik3ap1	-0.622349	0.00966848
Npas2	-0.625051	0.0216075		Yes
Lmo1	-0.625807	0.0455034
BC052040	-0.625993	0.0274072
Smarca1	-0.627841	0.00149974
Egfr	-0.628727	6.76e-06			Yes
Ank1	-0.630005	0.000390366
Cadm1	-0.633053	0.00557882			Yes
Rsph9	-0.633769	0.0183652
Tlcd2	-0.634956	0.0178922
Tro	-0.635527	0.0438472
Cdk14	-0.635648	0.000299441
Cited2	-0.636018	2.15e-05
Neat1	-0.637013	0.00196433
Ccl7	-0.637447	0.000276635
Nr2f1	-0.637448	0.0118137			Yes
Trim12a	-0.638369	0.0387531
Nrp1	-0.639334	6.78e-06			Yes
Irak3	-0.639672	0.000150804
Dpp7	-0.640824	0.049718
Mamld1	-0.640971	0.0031245
Drp2	-0.642036	0.00359492
Pde3a	-0.643444	0.00887556
Prkcb	-0.643739	0.025434
Cd55	-0.644358	0.014487			Yes
Fam124a	-0.645063	0.0455707
Hivep3	-0.646272	0.0116025
Lrrn4cl	-0.646628	0.0132935
Ecm2	-0.649251	0.00938553
Col2a1	-0.649928	4.78e-05
Mxd4	-0.64999	0.0223932
Aldh3b1	-0.65256	0.0177343
Slc27a6	-0.655006	0.00225433
Podn	-0.655897	0.00901172
Rgag4	-0.656383	0.0175933
Ephb6	-0.657128	0.000884638			Yes
Brinp1	-0.657527	0.0108043
Acot11	-0.658764	0.00350233
Cobl	-0.658945	0.000613184
Lama2	-0.660007	0.000172393
Gstm1	-0.660126	0.00305786
Tox	-0.660712	0.000111363
Frmd4b	-0.660869	0.0114409
Exoc3l4	-0.660959	0.0174379
Tha1	-0.661471	0.0119786
Mme	-0.66271	0.000148264
Fam134b	-0.663511	0.00384204
Tlr7	-0.663701	0.0133336			Yes
Nid2	-0.663807	0.000140957
Ly6e	-0.663931	0.000931067
Draxin	-0.664702	0.0485868
Meox1	-0.664755	0.00647042
F3	-0.665983	1.01e-05			Yes
Tet1	-0.666137	0.0161118
S100a13	-0.666566	0.0495523
Mcc	-0.667552	0.000285748			Yes
Prrg3	-0.667861	0.000280183
Rab3il1	-0.668552	0.00649719
Trim34a	-0.669796	0.0304724
Fst	-0.670119	0.000465025
Capn6	-0.671474	0.000111865
Sesn3	-0.673984	1.4e-05
Stat1	-0.674017	0.0142452
Atp10d	-0.67422	0.00580449
Epyc	-0.675044	0.00386172
Spa17	-0.676992	0.0112947
Rnf144a	-0.677081	8.26e-05
Prrt2	-0.677106	0.000134608
Dock10	-0.6777	0.00527134
Tapbpl	-0.678708	0.00932135
Ppp1r3c	-0.679231	0.0358716
Lum	-0.68066	0.00064988
Emb	-0.684008	2.87e-05
Tor3a	-0.685216	0.00555303
Ypel2	-0.685833	0.00325418
Ccdc74a	-0.686687	0.0251307
Cdkl2	-0.686722	0.00868673
Il11ra1	-0.687052	0.0133336
Tap1	-0.687374	0.0104174
Tns2	-0.688246	3.61e-05			Yes
Igf1	-0.689048	0.000365459	Yes
Tapbp	-0.692015	0.00110423
Rbp4	-0.692336	0.00946583
Zbtb7c	-0.695586	0.00131791
Kctd12	-0.69627	0.000767109
Ppp1r3b	-0.697802	8.52e-06
Dlk1	-0.697917	0.000191692
Larp6	-0.699574	0.00125096
Tceal3	-0.700521	0.0443221
Itih2	-0.704482	0.0015291
L1cam	-0.704674	0.0350832
Dleu2	-0.707763	0.0036061
Gbp7	-0.708121	0.0290465
Col27a1	-0.708559	0.000138946
Scn2a1	-0.708597	0.000604209
Idi1	-0.710403	0.0121124
Ptpn13	-0.711686	3.01e-06
Chn2	-0.71247	0.00154664
Fmo5	-0.712606	0.0056273
Dync1i1	-0.713024	0.0148557
Dapk1	-0.713922	5.01e-05
Plekhg5	-0.714419	0.000355332
S1pr3	-0.717714	3.02e-05			Yes
Igsf3	-0.718981	0.00193763
Col22a1	-0.719077	0.035793
F13a1	-0.71909	0.000685038
Pcdhga1	-0.721354	0.00516857
C1rl	-0.721374	0.000208056
Zfp872	-0.72325	0.0397505
Eya1	-0.723391	7.17e-06
Amigo2	-0.723522	0.035332
Epha5	-0.724165	0.00110655			Yes
Rtp4	-0.724499	0.0289023
Pmp22	-0.724853	0.000465025
Tbx18	-0.726669	0.00692857
Pcyt1b	-0.727319	0.00415416
Prune2	-0.727685	0.000522135
Aig1	-0.728041	0.000175005
Gpc6	-0.731356	0.000308392			Yes
Rnasel	-0.733737	0.00209643
Mylip	-0.73547	9.87e-06
Parp10	-0.736484	0.0132093
Ccdc30	-0.736707	0.0233944
Irgm2	-0.738615	0.0335598
Hspa12a	-0.738639	0.00286445
Lmcd1	-0.739423	0.00340539
Vcan	-0.740088	3.18e-05
Dtx3l	-0.740111	0.00968062
Kif26a	-0.741142	0.0477697
Nfasc	-0.741768	0.019572
9530077C05Rik	-0.741914	0.0134832
Epha3	-0.742339	2.75e-06			Yes
Slc1a3	-0.742343	0.000109188
Lbh	-0.743632	8.91e-06
S100a4	-0.743816	0.00430861
Tmem169	-0.743958	0.00802467
Plagl1	-0.746555	2.37e-05
Slamf7	-0.74997	0.0127948
Ebf1	-0.750628	7.17e-06
Tap2	-0.754007	0.00142121
Fmod	-0.754671	0.00141863
Gnao1	-0.75567	0.00120607
Bfsp1	-0.756458	0.00627661
Pag1	-0.757146	0.00931872
Rassf2	-0.759267	6.17e-05
Col9a1	-0.759496	1.94e-05
AW551984	-0.760152	0.000331335
Gbp2	-0.761265	0.00374597
Vdr	-0.761991	0.000111363		Yes	Yes
Trpv4	-0.762752	0.00104001			Yes
Ebf3	-0.765233	0.000289994
Oas1b	-0.765805	0.0424145
Trim21	-0.767277	0.0288617
Wnt10b	-0.768309	0.000400866
Pdgfra	-0.770164	3.62e-05			Yes
Serpina3g	-0.770259	0.00495538
Asap3	-0.773221	0.000255867
Wdr5b	-0.773683	0.00400846
Elovl6	-0.773848	0.000118623
Ednra	-0.775018	1.69e-05			Yes
Slc38a6	-0.776562	0.00563538
Eps8l2	-0.777618	0.00465313
Pdzd2	-0.779219	0.000403285
Rnf125	-0.78198	0.00938649
Chrna7	-0.782081	0.00134509			Yes
Pde7b	-0.784669	0.0199583
Il18	-0.784909	0.012524
Lgr4	-0.788975	2.59e-05			Yes
Uba7	-0.790077	0.0115849
Plxnd1	-0.794303	0.000111363			Yes
Dlg2	-0.796936	0.000175016
Sybu	-0.799479	0.00132127
Adam5	-0.802673	0.036758
Sfrp1	-0.80389	0.000323254			Yes
Serpina3n	-0.80591	0.0134275
Ccdc65	-0.806067	0.017972
Ptx3	-0.810016	5.23e-05
Tcea3	-0.811955	0.00527134
Hs3st3a1	-0.812169	0.00292575
Epha4	-0.812541	7.56e-06			Yes
Il7	-0.813321	0.0206783	Yes
Thsd7a	-0.813532	0.000849224
Bcl2l11	-0.81405	0.000209864
Cdh6	-0.815944	0.0256946
Fzd5	-0.818876	1.12e-05			Yes
Id4	-0.819578	0.000330468
Ang	-0.82056	0.00354817
S1pr1	-0.826521	5.35e-06			Yes
Sept1	-0.832308	0.0346384
Sepp1	-0.832554	0.0117426
Pstpip2	-0.835067	0.00693368
Fam160a1	-0.841791	0.000276635
Ldlrad2	-0.843161	0.0277814
Plscr2	-0.843348	0.000907807
Mab21l1	-0.843526	3.36e-05
AW011738	-0.844906	0.0340669
Bhlhe41	-0.845943	0.0454233
Pm20d2	-0.847071	0.000266466
Sorl1	-0.849052	0.000574201			Yes
Sp110	-0.851335	0.0296022
Scn8a	-0.852547	0.0122281
Dhrs9	-0.854772	0.000803866
Enpp5	-0.855658	6.81e-05
Prelp	-0.856372	5.95e-05
Fam46a	-0.85655	6.71e-06
Angpt2	-0.858556	0.00103749
Lgals3bp	-0.861258	0.0142997			Yes
Slfn8	-0.864548	0.0144778
Ephx2	-0.865113	0.0113855
Mnda	-0.865724	0.0242808
Apod	-0.866033	0.0458426
Ifih1	-0.86761	0.00400846
Trim30a	-0.868259	0.0396761
Slc16a4	-0.870343	0.00267647
Srsf12	-0.873415	0.0323593
Rnf150	-0.873613	2.86e-06
Fgd4	-0.874116	0.0166248
Sp100	-0.87412	0.0036257
Npr3	-0.877862	4.61e-06			Yes
Fzd4	-0.87877	0.00177973			Yes
Hapln1	-0.878775	1.88e-06
Endod1	-0.879798	5.3e-05
Fbln7	-0.879816	0.000102986
Ednrb	-0.880723	0.0311792			Yes
Pappa2	-0.888454	9.94e-07
Cd34	-0.89245	0.00027633
Cd200	-0.895067	0.0010774			Yes
Agtr1a	-0.896576	0.000804425
Herc6	-0.901357	0.00808431
Igfbp6	-0.90143	5.65e-05
Scrn1	-0.902425	2.82e-05
Kcna6	-0.902774	0.000573695
Smpdl3a	-0.906178	0.00193517
Col5a3	-0.906415	0.000175016
Naalad2	-0.910547	0.00150151
AA467197	-0.911376	0.0177271
Ssc5d	-0.911821	0.000255867			Yes
Epas1	-0.912001	0.00192064		Yes
Megf10	-0.913006	0.00504058
Tlr2	-0.913245	0.000976208			Yes
Igtp	-0.916283	0.0193096
Gbp6	-0.917474	0.00756767
Dhx58	-0.919445	0.00599783
Cadm3	-0.921245	0.00735463			Yes
Tshz2	-0.92286	0.000127335
Dlx5	-0.924967	8.51e-06
Snx32	-0.92629	0.0241513
Plac8	-0.926725	0.00931872
Lgr5	-0.929489	0.000134608			Yes
Sorbs2	-0.931409	3.24e-06
Plpp3	-0.931554	1.13e-05
Dcn	-0.931603	3.56e-05
Sntb1	-0.933806	0.00242096
Mest	-0.9346	3.67e-05
Ecscr	-0.936421	0.018495
Gxylt2	-0.937335	4.14e-06
Serpinb9	-0.938426	9.4e-05
Hr	-0.939635	0.00181546
1810041L15Rik	-0.940783	0.00860167
Enpep	-0.94215	0.000864239
Gfra2	-0.942426	0.00635072			Yes
Susd2	-0.942846	0.013441			Yes
Rcsd1	-0.946028	0.000255447
Pcp4l1	-0.946278	3.63e-05
Cpxm1	-0.947417	2.01e-06
Abca6	-0.949086	0.00495538
Cdk15	-0.9605	0.0177343
Clstn3	-0.961828	0.000590379
Clec11a	-0.961911	0.00573594	Yes
Il1rn	-0.96193	7.76e-05
Atp1b1	-0.96467	1.27e-05
Plscr4	-0.964689	0.00368072
Jag1	-0.965061	1.17e-05	Yes
Iqgap2	-0.966761	6.58e-06
Podnl1	-0.969453	3.06e-06
Itgb3	-0.972361	8.43e-07			Yes
1500015O10Rik	-0.972702	0.000518914
Nlrc5	-0.975426	0.00465313
Mybpc1	-0.975781	0.00117086
Mt2	-0.975849	0.00238067
Fgfr3	-0.978	5.01e-05			Yes
Sec16b	-0.978796	1.88e-06
H2-Q4	-0.985574	0.0153901
Asb13	-0.985652	0.0153901
Rab11fip4	-0.991723	5.42e-05
Rnf213	-0.993082	0.000624424
Spns2	-0.993163	0.00131141
Tlr3	-0.993315	0.00291178			Yes
Mylk	-0.99373	1.33e-05
Phactr1	-0.995038	0.00167389
Psmb8	-0.996086	0.00180336
Smoc2	-0.999706	0.000150428
St3gal6	-1.00017	0.000134608
Fap	-1.00148	5.08e-05
Fam13c	-1.0037	4.7e-05
Zfp423	-1.0038	0.00177746
Dhrs3	-1.0067	2.31e-05
Cd74	-1.00798	0.00785438			Yes
Spp1	-1.00957	2.03e-05
Nrk	-1.0135	7.36e-06
Ube2l6	-1.02061	0.00540537
Shisa3	-1.0207	0.00249895
Slc7a2	-1.02424	1.59e-07
Adamts3	-1.02821	8.24e-05
Srgn	-1.03192	0.0204818
Slfn5	-1.0333	0.000623882
Gas6	-1.0341	8.57e-06
Peg3	-1.03915	4.46e-07
Lpl	-1.04034	2.96e-05
Enpp3	-1.04153	0.000713758			Yes
Abca9	-1.0447	2.41e-06
Rab36	-1.04508	0.000281167
F8	-1.04512	0.00608202
Fxyd1	-1.04815	0.000563482
Tmem8	-1.054	0.00126225
Slc4a10	-1.05804	0.000111363
Psmb9	-1.06234	0.0388831
Bche	-1.07013	0.00233192
Lrrc75b	-1.07384	1.86e-06
Aspg	-1.07812	0.000282991
Pdgfd	-1.07902	0.000510058	Yes
Ptgir	-1.09246	0.00552447			Yes
Klf12	-1.09315	4.24e-05
Bmf	-1.09655	4.44e-05
Ptprv	-1.10288	2.15e-06
Traf1	-1.10359	0.000840401
Ptgfr	-1.11451	5.65e-05			Yes
Pycard	-1.11526	4.44e-05
Cfh	-1.11627	4.44e-06
Islr	-1.11773	8.64e-07
Kazald1	-1.12404	2.59e-05
Gpr88	-1.12481	6.41e-05			Yes
Map2k6	-1.1268	0.000100144
Ifi204	-1.13075	0.00855483
S100b	-1.1317	0.000849792
Meox2	-1.13493	0.0044479
Fgf7	-1.13765	1.21e-07	Yes
Phf11d	-1.1415	0.0133831
Tnmd	-1.14498	0.00268954
Ccl5	-1.14995	0.000817926
Serping1	-1.1582	8.51e-06
Adamts18	-1.16891	0.000798593
Hpgd	-1.17807	0.000112571			Yes
Klf15	-1.17949	0.00192258
C1ra	-1.18742	0.0267681
Limch1	-1.1955	3.8e-06
Dock8	-1.19604	1.06e-06
Col13a1	-1.1982	0.00104001
Cygb	-1.20138	0.00275282
Ifi44	-1.20904	0.0265088
Abca8b	-1.21175	2.03e-05
Gm12250	-1.21206	0.0244559
Crispld1	-1.22576	9.74e-05
Gbp3	-1.22619	0.0109724
Parp14	-1.23161	0.000323254
Col9a3	-1.23184	1.84e-07
Aoc3	-1.24407	2.04e-06
Gm4951	-1.25394	0.0143992
Palm3	-1.26695	0.0119519
Col8a2	-1.26784	4.14e-07
Tle2	-1.26792	7.31e-06
Sparcl1	-1.27284	0.000573695
Glt8d2	-1.28341	4.52e-05
Gpx3	-1.28918	3.09e-08
Rassf4	-1.30059	0.000713758
Vit	-1.31168	2.64e-05
C1s1	-1.31307	5.42e-05
Chil1	-1.31787	0.00377023
Mterf4	-1.32983	9.45e-07
Zim1	-1.34119	1.02e-06
Pdzrn4	-1.34289	0.000111865
Saa3	-1.35646	0.000111363
Olfml2a	-1.36051	0.00180425
Negr1	-1.37795	1.17e-06
Gfra1	-1.39555	0.000463898			Yes
Xylt1	-1.41019	0.000187273
Ptn	-1.42444	1.07e-06	Yes
Synm	-1.43002	2.78e-06
Olfml1	-1.43083	0.000109341
Col9a2	-1.45496	4.5e-07
C4b	-1.4591	0.00131895
Tmtc1	-1.46542	0.000108134
Elmo1	-1.47861	1.42e-07
Esm1	-1.47957	4.19e-05
Adam23	-1.48546	7.83e-08
Cmya5	-1.48703	9.79e-05
Galnt5	-1.49484	2.58e-05
Cdkn1c	-1.4986	1.16e-06
Gdf10	-1.51571	6.58e-06	Yes
Lcn2	-1.52815	0.000475288
Mmp13	-1.53061	0.000140957
Aim1	-1.54098	1.09e-05
Cp	-1.54946	1.22e-08
Cntn1	-1.55518	0.000255641
C3	-1.55579	8.5e-06
Gbp5	-1.56265	0.00125096
Kcns1	-1.56835	0.000112047
Clu	-1.57659	8.31e-05
Cacna1d	-1.58148	0.000185757
Steap4	-1.59151	5.66e-06
Gsta4	-1.60028	3.39e-05
Egfl6	-1.60371	6.51e-05
Lbp	-1.60462	8.24e-05
Lgals4	-1.63804	5.01e-05
Col11a2	-1.63926	5.41e-09
Lrrc4	-1.65448	9.26e-06
Calml4	-1.6625	0.000330468
Cxcl9	-1.66367	0.000417696
Ifi27l2a	-1.71114	0.0133831
Susd5	-1.72865	2.21e-06
Diras2	-1.73336	7.44e-07
Penk	-1.73869	0.000324931
Sned1	-1.7821	1.68e-06
Ggt5	-1.83153	0.000147011
Sept4	-1.84423	0.000109188
Col14a1	-1.8466	7.48e-09
Abi3bp	-1.85152	6.58e-06
Sorcs1	-1.86335	5.7e-05			Yes
Mfi2	-1.90205	4.24e-05
Fzd9	-1.91909	0.00146384			Yes
Sox9	-1.93208	5.78e-07		Yes
Chrdl1	-1.98532	6.61e-08
Pparg	-2.05919	5.48e-07		Yes	Yes
Dner	-2.06205	2.37e-05			Yes
Palmd	-2.08734	0.00072208
Comp	-2.12673	1.84e-08
Smoc1	-2.13555	9.93e-08
Dio3	-2.14086	0.000199153
Hp	-2.14805	5.37e-07
Cxcl12	-2.16515	2.04e-08	Yes
Entpd3	-2.23001	2.64e-06
Serpinb1a	-2.33087	7.04e-09
Rspo3	-2.37743	4.27e-08
Matn4	-2.38654	1.42e-07
Rspo2	-2.49076	1.23e-08
Sfrp2	-2.61247	3.41e-08			Yes
Scara5	-2.6705	1.57e-08			Yes
Hgf	-2.76314	1.66e-07	Yes
Lect1	-2.8634	1.94e-08
Gprin3	-2.98654	2.86e-06
Angpt1	-3.03474	2.93e-09
Fmo1	-3.53817	2.93e-09
Stk32b	-3.97452	6.16e-06
Ucma	-4.60011	1.9e-08
