# Supplementary material for: Wnt co-receptors Lrp5 and Lrp6 differentially mediate Wnt3a signaling in osteoblasts
Source: PLoS One. 2017 Nov 27;12(11):e0188264. doi: 10.1371/journal.pone.0188264 (PMC5703471; doi:10.1371/journal.pone.0188264)
Supplement: S5 Table — (XLSX) [file pone.0188264.s006.xlsx]

## Sheet: S5 Table
S5 Table: Expression of Wnt3a targets during the differentiation of pre-osteoblasts to mature osteoblasts
Up-regulated genes (FPKM values)
Gene	Day 2	Day 4	Day 6	Day 8	Day 10	Day 12	Day 14	Day 16	Day 18
Bex1	0.801866	0.383007	0.27648	0	0	0	0	0.215004	0
Slc13a4	0.0603648	0.298214	0.046636	0.0830111	0.498956	0.565418	0.545775	0.471073	0.555914
Fgfbp1	0	0.409476	0.51806	0.588228	0.310651	1.23095	0.0312747	0.0842797	0
Sema4f	7.73381	4.28382	2.1834	0.440266	0.385402	0.24723	0.259992	0.289754	0.0599586
Sstr2	0.17426	0.156894	0.102279	0.156772	0.381267	0.24767	0.326996	0.421039	0.467432
Nell2	0.318558	0.829057	1.58041	1.15158	1.27848	1.42755	0.866104	0.877897	0.594051
Ndnf	1.01116	1.42272	1.88217	4.74527	24.205	31.9922	41.9681	42.1309	58.4765
Axin2	1.3576	1.89474	1.82907	1.70475	1.86697	2.21749	2.01278	2.17206	2.10156
Ntf3	2.28353	1.79658	1.21254	1.00112	0.168241	0.0424755	0.0279893	0.279194	0.0307138
Tmem100	0.229478	0.518435	1.23644	1.21061	1.3145	1.1688	1.29028	1.26475	1.6752
Grik3	1.14367	0.194779	0.0624319	0.0575768	0.0503831	0.0187349	0.0144576	0.0356891	0.107375
Igfbp2	206.599	206.487	213.516	240.234	304.049	352.112	377.408	338.163	311.166
C430002N11Rik	3.04014	3.37609	2.57384	0.709663	0	0.0674185	0	0.0928824	0.02697
Aqp5	0.562874	1.66727	1.88017	0.600655	0.277723	0.540621	0.095131	0.146911	0.349336
Colec10	1.6083	0.482166	0.246807	0.583795	0.353609	0.686691	0.673001	0.504704	0.598247
Syt13	67.866	39.0096	23.3019	13.6377	10.1501	12.868	10.5515	10.3434	11.4673
Tnfsf15	1.20828	0.385896	0.229412	0.22297	0.417692	0.559925	0.139336	0.736666	0.419319
Hhip	0.51773	0.430285	0.466447	0.265836	0.390701	0.435378	0.488868	0.793003	0.506893
Dio2	0.824055	1.2337	1.97784	3.05697	9.36631	13.5879	37.1572	62.4201	124.47
Nkd2	10.1633	11.901	9.57363	4.57689	5.30849	4.46706	6.85631	8.87004	10.3044
Slc1a2	0.142657	0.112172	0.0644981	0.168246	0.229876	0.159367	0.118527	0.37588	0.323423
Bmper	41.8877	49.4077	36.2668	28.0668	27.958	31.9056	31.469	38.4021	40.453
Tgfb2	11.6568	8.2109	6.24511	7.97037	19.3724	23.6145	23.857	30.4855	27.8174
Grem1	13.5716	29.7041	38.4053	27.5541	20.2931	19.7347	21.3517	19.6452	20.7266
Dpp4	0.207382	0.207481	0.0525988	0.140467	0.236327	0.257825	0.185794	0.174448	0.245974
Inhbb	40.4099	48.6611	24.2174	8.24145	2.33478	1.5425	1.4075	1.45449	2.06006
Lypd6	0.444959	0.301617	0.30113	0.515903	0.282124	0.311361	0.542527	0.580002	0.482821
Iyd	0.0726324	0.0710308	0.181399	0	0.0921577	0.173228	0.0232121	0	0.150593
Ccbe1	3.59634	4.90593	2.62181	1.45668	3.06943	5.55828	8.4637	8.60924	11.9665
Cdh17	0.878854	1.60375	1.20798	0.893333	1.00771	1.34542	0.702632	0.501056	0.968137
Pamr1	0.615808	2.10506	4.57049	5.63549	6.11317	5.91516	7.60418	7.19361	7.53925
Nebl	2.07307	0.480878	0.670942	0.369461	1.23358	1.39527	1.7184	1.13264	2.79824
Bmp7	0.177938	0.331982	0.510832	0.399477	0.232545	0.32199	0.553616	0.550606	1.05055
Apcdd1	0.7557	0.756426	0.798902	0.709998	0.721869	1.04482	2.22839	2.63564	3.19803
Col7a1	2.37467	4.4232	3.24632	1.9631	0.598686	0.292709	0.239816	0.26211	0.107158
Kcnj2	0.987662	1.5524	3.23885	3.90048	5.89777	6.43741	5.91316	6.55668	7.11696
Eva1a	2.39162	1.57319	1.63812	0.398455	0.681911	0.0750969	0.238865	0.340552	0.234278
Car8	4.93745	1.51717	1.3156	0.43791	0.238891	0.486487	0.306443	0.711081	0.665952
Dynap	33.6673	3.76259	2.18684	0.177914	0.923504	0.045306	0.0608774	0	0.033458
Tnfrsf19	4.65997	1.38693	0.861527	1.72243	5.03417	6.09639	6.59382	8.58612	8.43194
Herc3	6.02673	3.91719	2.86506	1.46243	0.989874	0.687445	0.858456	0.928233	0.768453
Timp3	569.023	260.568	195.719	256.186	345.9	437.581	567.722	608.638	657.568
Enpp2	0.243991	0.348115	0.515193	0.65097	1.50281	2.96435	4.44086	6.31144	9.04157
Rgcc	2.73367	3.40396	2.90917	2.49986	2.66312	2.86317	2.60287	4.75455	4.58177
Etv4	2.86534	2.50133	2.75268	1.92472	0.698855	0.459853	0.470063	0.343716	0.966701
Prss46	11.7572	5.23225	1.20512	0.0425257	0	0	0	0	0.0637771
Gm12505	0.775489	0.397277	0.385387	0	0	0	0	0	0
Tceal5	0.568584	0.891638	0.783174	0.843256	0.925839	0.63597	1.51786	2.23426	1.48738
Gjb2	8.7371	5.19002	2.24177	2.19111	1.44099	0.584627	0.198297	0.664374	0.709151
Gadd45g	103.765	57.2231	37.7235	28.5556	16.4715	16.5395	20.7615	17.2857	18.1753
Fhod3	0.182639	0.388722	0.612597	0.923335	0.866079	1.34735	2.48559	2.33921	3.24799
Itga8	5.53505	5.34185	6.96688	8.38957	10.6125	12.0471	15.3908	16.7403	19.5506
Arl4c	24.8267	31.4171	27.9675	13.2695	6.52054	6.02474	5.23232	5.80581	6.79178
Grem2	375.304	146.368	67.5165	55.7225	64.1698	61.2692	63.6456	60.7509	66.2719
Slitrk6	1.77818	2.4429	2.46049	4.06918	4.59983	5.22994	4.97271	4.93969	4.18291
Ngf	44.9353	39.8472	22.4199	10.2147	1.44321	1.36463	2.23101	0.91341	2.58923
Atp1a2	0.0215714	0	0.0100227	0.00732753	0.094182	0.801033	2.22916	2.88072	5.27553
Ctnnd2	4.33041	4.52797	2.76279	1.77705	1.11093	1.54617	1.60328	0.766085	0.628994
C1ql3	1.69066	1.8822	1.80337	2.10014	0.911574	1.14958	0.565103	1.11775	0.512919
Mrgprf	4.96434	8.88107	10.6282	9.26832	8.61581	9.26841	9.63194	9.59424	12.6583
Aldh1a2	1.00294	1.13435	1.73833	2.16648	6.88031	17.0779	31.4712	41.4977	81.046
Cnn1	257.496	187.58	118.101	69.3161	41.6377	35.0749	29.8274	27.6678	21.2896
Sfn	26.7263	17.9355	4.88037	2.14246	1.10189	0.482615	0.46546	0.31967	1.29768
Fam180a	4.24883	4.38279	4.58147	9.56094	9.73085	9.44636	16.735	15.5923	23.7033
Cap2	4.76562	4.74142	5.44174	6.44954	5.84055	4.28507	5.07743	3.53022	4.9035
Specc1	9.89508	9.28867	12.1129	12.6142	8.45545	7.91621	7.75947	7.26697	9.00405
Tcf7	2.70931	1.59744	1.05027	0.396199	1.09601	0.781932	0.582104	1.11881	2.91858
Plat	9.88439	22.7901	29.6802	22.1747	13.2721	12.7184	13.9754	10.6493	14.3339
Hck	2.84584	0.593456	0.574283	0.523113	0.530602	0.688937	0.451506	0.282273	1.22852
E030011O05Rik	14.9471	10.6229	5.69356	3.83316	3.38238	2.03	3.25852	4.02016	1.62644
Pmaip1	16.3851	18.1607	12.4028	9.1961	3.5009	2.76583	2.22594	1.9573	1.41026
Piezo2	0.309599	0.424766	0.333371	0.802973	0.784525	0.982824	1.18655	1.12607	1.59691
Lif	2.51691	3.27054	3.22937	2.53513	0.327051	0.103069	0.214816	0.243545	0.339243
Gabrb3	0.59946	0.958418	0.813221	0.683454	0.55191	0.307838	0.336285	0.457158	0.392407
Col26a1	0.104666	0.212296	0.684287	2.51539	11.3347	17.0534	27.4679	29.451	32.0489
Ddah1	103.268	87.4985	80.3301	70.7781	27.3267	23.8215	22.3303	22.9522	28.4353
Tec	7.42936	3.03934	1.81738	1.43866	0.823376	1.13577	1.01602	1.16919	1.65373
Has2	21.5597	30.0951	26.1442	16.8605	13.1545	12.3141	6.93025	7.42204	6.10504
Nkd1	0.686402	0.431241	0.384178	1.98528	7.10194	7.36922	10.6336	8.61636	7.68839
Aldh1a7	0.916181	1.73186	1.9952	1.94078	1.87775	3.75228	3.57509	6.4668	6.83892
Slc20a1	99.6154	73.0462	45.9292	21.6429	7.69545	4.25148	4.02479	4.05243	4.59394
Zfp503	13.1014	11.5615	11.971	13.0006	13.8597	12.7988	11.616	12.9631	12.4997
Pdgfa	63.1974	53.7909	44.8481	33.0412	26.874	29.9778	28.7386	26.0073	27.5676
Ahr	9.12287	9.82732	10.1663	17.6411	18.4405	15.9257	12.1023	16.1363	15.8653
D6Ertd527e	0.0325818	0.155144	0.089159	0.110796	0.031545	0.220192	0.403502	0.0829473	0.247165
Ptgs2	332.128	206.641	77.5539	31.7128	3.24884	2.75966	2.01979	1.90586	1.5288
Nov	12.9162	12.9201	28.6445	113.142	421.022	548.877	597.778	583.93	551.799
Stc1	1.4657	1.21045	1.96778	2.84684	3.98374	6.61117	8.56654	7.7801	16.0308
Rdh10	4.34711	5.48577	4.316	4.69755	3.68207	4.13421	4.72511	6.09087	7.24054
Ier3	48.055	39.0412	24.3423	11.2945	5.58313	6.9228	7.01002	5.80317	7.23991
Ahrr	1.37804	1.42092	1.45795	1.13999	0.577312	0.587334	0.37233	0.557923	0.351206
Scube1	0.0741651	0.0831348	0.0689728	0.109601	0.142841	0.116646	0.059662	0.0902345	0.0992476
Ptch1	5.32822	2.71989	2.32695	1.70369	2.37343	3.29813	2.74515	3.45189	3.16865
Lrrc15	14.6464	42.7359	46.8707	28.1902	6.08527	7.52689	10.034	8.85683	10.2996
Rerg	1.08262	0.748554	1.46664	1.18194	1.52627	1.37042	3.11534	4.29209	5.81744
Fam101a	0.29244	0.324046	0.77165	1.52624	1.97683	2.78436	3.17176	3.27809	4.12085
Tspyl5	0.265245	0.376183	0.528635	0.609401	1.26814	1.03672	1.12562	1.10561	1.21044
Cdc42ep3	19.7008	8.7414	5.59989	8.22964	12.4774	11.5348	14.9965	13.3849	16.436
Insc	4.62603	0.590849	0.583013	0.908507	1.4711	1.7802	2.88724	2.64181	2.94872
Pcdh10	0.455033	0.156896	0.364711	0.403269	0.584652	0.507515	0.936546	0.583821	0.558674
Nrcam	4.4225	3.76617	2.70498	1.1745	0.9698	1.04112	1.21775	1.03761	1.40356
Arxes2	24.6682	17.9985	11.2205	10.9245	10.9227	8.31322	8.05716	8.67931	6.59773
Cxadr	2.22774	3.27461	3.09241	1.72057	1.45458	1.25444	1.72907	1.83057	1.65359
Lurap1l	12.071	8.29012	4.9188	4.51798	2.92301	4.12941	2.88221	3.31707	3.93483
Errfi1	123.569	100.605	71.1304	53.678	41.3894	38.3598	39.7292	36.1687	39.5328
Hdac9	0.274231	0.416534	0.612011	1.23819	1.81077	1.59637	1.7996	1.57663	2.27981
Ankrd1	95.8994	77.7701	29.9235	17.466	4.05906	1.82789	2.86266	1.96777	1.87579
Tiparp	12.5224	17.7123	15.8724	11.2765	11.3126	10.3395	10.5078	11.9778	13.7273
Thsd4	7.39665	2.33364	2.09257	2.46364	3.09978	3.69714	3.52811	3.56594	5.83961
Murc	2.06376	1.26768	0.964941	0.879325	0.638102	0.761214	0.750533	1.30048	1.1044
Fam101b	9.28312	14.4014	32.8289	49.0906	28.6955	32.0946	40.8752	40.0048	43.342
Plcxd2	3.74948	2.65563	1.41631	0.980525	1.09196	0.742726	0.909073	1.15493	1.06264
Nipal4	4.34768	3.37215	1.6722	1.56971	0.343938	0.854127	0.212551	0.317805	0.417617
Tgfb3	166.408	92.2663	76.5964	86.182	62.8383	68.1956	89.7869	83.4568	96.0295
Creld1	10.0385	13.7233	13.5717	8.93854	10.509	12.0396	9.50481	12.1524	12.5825
Fgf18	4.91715	1.81999	1.62726	1.99054	2.51907	7.06	10.5285	10.2078	12.5047
Spry1	2.20235	3.10402	5.11767	6.93794	2.71348	3.46598	3.73818	5.27606	4.32623
Crabp1	148.089	320.105	705.942	783.457	543.13	358.663	259.87	174.124	102.288
Moxd1	0.465098	3.2527	6.73933	11.0094	6.24503	6.89538	7.05551	5.94519	9.21713
5430421F17Rik	0.688848	0.859016	1.26612	0.970738	0.532995	0.592956	0.734768	0.51132	0.255238
Fzd1	30.0096	36.6324	52.9346	65.3398	93.0962	99.563	111.686	101.054	114.575
Filip1l	76.694	63.2351	41.3514	29.9676	12.4187	7.73144	8.96323	6.59193	7.6773
Syn1	1.02046	1.0832	1.2173	1.30318	1.29027	1.3586	1.40329	1.8566	1.64646
Rgs16	20.7511	10.4945	6.33883	3.7886	2.16048	2.76624	2.60281	2.32991	2.08936
Wif1	0.48449	0.579778	0.413502	0.153209	0.0602533	0	0.061462	0.109069	0.0971875
Adamts8	0	0.0906426	0.140292	0.131633	0.163615	0.211466	0.485	0.694567	0.736025
Fam185a	3.28181	3.4936	3.64305	1.98117	1.72308	2.63977	2.1116	1.44179	2.22498
Prickle1	2.90829	4.3406	5.2132	6.54132	7.46243	9.67389	10.1764	10.5349	9.85232
Pgf	3.06635	1.1497	0.882214	0.511511	0.801045	1.12561	0.673502	0.769122	0.758892
Lef1	1.50971	0.188557	0.140595	0.0750803	0.0851579	0.188325	0.151445	0.126423	0.179321
Cxcl14	15.9539	27.1155	14.1649	7.95318	8.99726	8.60171	9.80031	10.1565	12.0408
Lrrc32	49.449	40.336	38.2812	25.7241	17.108	16.2478	15.2804	15.4863	18.095
Fmnl2	8.94885	10.2391	10.0323	13.4126	18.2524	18.6759	17.8551	19.6651	22.6564
Smim3	27.5377	28.0481	20.7167	9.91389	6.43851	5.68668	5.16975	7.17183	7.26765
Lepr	42.8806	30.2131	16.9303	6.43178	2.61811	2.21422	2.29248	2.27887	2.26169
Fam198b	87.0432	99.7682	79.5294	58.5333	38.2285	43.4059	50.4505	51.5168	59.3723
Cdkn2a	0.147783	0.454143	1.04786	0.941201	0.266293	0.552725	0.445307	0.626865	1.29248
Kank1	2.99521	3.37802	3.63073	4.7333	4.0484	5.22381	5.59919	6.40189	8.3802
Galnt16	0.677824	1.36238	1.51831	1.05965	1.6022	2.41797	2.87678	2.11414	2.90773
Bmp3	0.100559	0.128831	0.527016	1.32918	1.6623	1.48646	2.0014	4.29631	5.82386
Hbegf	50.7121	22.9499	11.6373	5.63106	2.13901	1.48464	2.48813	2.32732	2.80187
Fbln5	22.6704	30.4496	38.0927	43.0596	38.5077	41.7794	46.8808	49.4356	51.871
Ppfibp2	0.415208	0.433366	0.623499	1.6711	5.23507	6.00267	8.66867	7.34654	9.45525
Galnt3	0.234995	0.241681	0.552029	0.617303	0.198421	0.67782	0.330204	0.803093	0.903826
Ror1	0.536147	0.382931	0.648112	1.6422	3.05748	3.77074	3.69371	3.15868	3.64661
Cyp26b1	32.569	10.9964	6.61386	6.73858	10.7793	14.8615	17.7044	18.6767	22.9771
Serpine1	1821.85	567.553	193.675	70.588	17.0158	18.2867	36.2181	26.4299	30.911
Ccnd1	224.732	261.157	349.622	291.034	182.41	169.089	174.172	174.713	177.35
Slc16a3	0.808201	0.327613	0.339	0.185433	0.284489	0.19417	0.237882	0.372673	0.272887
Nog	2.52914	0.435894	0.245496	0.181095	0.97829	0.708315	1.35368	1.36212	1.77815
Bmpr1b	5.82893	5.1667	3.16108	2.34532	0.750726	0.470143	0.379573	0.526242	0.280854
Il11	5.2657	3.42673	1.02875	0.490983	0.151297	0.644907	0.459151	0.240242	0.324771
Scn3a	0.25729	0.440164	0.281734	0.181679	0.170946	0.129178	0.190429	0.283981	0.133662
Fgf13	1.57477	1.20388	1.30228	2.16051	2.86228	1.52712	1.86015	3.60125	3.70297
Aif1l	9.39128	8.20554	5.73906	4.00467	2.25977	1.57891	2.03017	0.939146	1.14678
Bmp2	0.666913	0.378852	0.62488	1.24006	1.40843	1.34303	2.42933	1.94349	2.75105
Dusp1	112.888	51.6628	27.829	17.7792	11.5689	14.572	19.6775	16.7706	22.0213
Spire2	0.597463	0.802866	0.792164	0.423213	0.906043	0.518115	0.723158	0.528683	1.04338
Prg4	3.72005	9.70863	4.53753	1.99014	1.37963	4.51323	4.12793	4.72886	10.3655
Cyr61	583.051	319.3	210.464	176.868	85.1333	79.024	99.1301	81.6957	87.0742
Fam131a	2.21881	2.21356	1.84914	2.06903	2.19216	2.45825	1.74636	2.11966	1.62288
Cd24a	12.5721	12.7502	8.8793	6.83456	6.09817	4.16509	5.84665	9.1114	8.98322
Hspa4l	11.3246	13.9045	10.3516	8.63634	4.02497	4.12524	2.67092	3.07489	3.23971
Wbscr17	8.62248	8.31981	9.53149	10.1671	8.32207	9.61731	11.7204	10.5725	12.203
Arsi	6.02141	6.90458	7.1874	8.21332	10.5438	12.2169	10.9314	8.77293	11.4401
Irx3	1.11047	1.19069	1.30503	1.86218	1.79625	1.89751	1.89551	1.79611	1.78336
Tes	53.4491	48.4063	43.2176	33.5315	15.4869	8.49742	7.86224	5.40655	5.642
Itga4	0.396401	0.542024	0.522917	0.690088	0.621442	0.485589	0.654834	0.988	1.25308
Arxes1	2.62374	2.02559	1.95123	1.51244	1.58989	1.93762	1.09441	1.53428	1.30257
Actg2	745.9	453.093	315.6	203.636	108.583	90.9534	77.1353	67.4442	56.7258
Wdr92	4.44515	3.54812	3.32112	3.45505	3.24835	3.48357	3.09404	3.27631	3.82945
Trp53i11	5.2685	6.93453	8.92738	7.95824	4.99327	6.59367	8.48998	9.8247	16.0342
Phldb2	132.196	99.9738	74.3954	71.1801	75.0981	80.1677	89.5567	82.0629	82.0722
Sema3f	0.296842	0.455904	0.941531	1.55107	2.39712	2.46908	3.2381	2.87794	3.19831
Hunk	1.95907	0.899332	1.24792	1.17569	1.46802	1.44175	1.90784	1.68862	1.73185
Sema5a	0.9196	2.34713	5.27474	8.40303	9.28664	8.45098	8.69397	7.87323	8.81112
Osbpl3	6.94826	6.77477	7.62603	4.57804	3.21866	2.60328	2.41576	2.62204	2.80764
Rras2	53.9837	31.0939	20.673	14.6865	13.6493	13.3324	11.5233	10.6607	11.6494
Sh3rf1	7.62371	6.76049	6.062	4.13514	2.94971	2.67718	2.64504	2.31634	2.61021
Prrx2	66.5739	39.3085	46.5315	51.5172	48.6842	46.7751	45.7982	50.5819	40.6039
Pmepa1	119.093	92.1103	69.8525	55.473	31.1122	30.8002	34.5396	33.9142	37.9431
Tmem26	1.08353	1.34523	2.93331	6.71631	9.3601	10.5742	8.96147	8.66127	9.72845
Pdxp	0.401042	0.626812	0.670298	0.703061	1.10738	0.419445	0.943825	0.95503	0.44407
Ch25h	0.715573	2.02062	2.92138	1.96201	1.94951	1.98753	1.06905	1.52008	1.01406
Elfn1	4.61287	4.31989	2.94371	2.75754	2.72952	2.01992	2.19285	1.31414	2.25239
Cacna1g	5.47568	6.17854	6.25931	8.66276	11.8355	12.0472	13.3309	10.4843	10.7425
Inhba	1102.78	673.375	314.478	208.251	147.305	164.604	183.813	141.242	173.427
Dpep1	5.10435	7.98849	9.63033	8.32592	18.9434	35.7795	46.7833	42.6213	65.9366
Rnf122	1.15171	2.13762	2.52437	2.69217	3.75128	4.51901	3.67595	4.09304	3.11938
Map6	36.7836	27.5448	22.3021	15.3297	8.66904	8.15189	9.41073	8.88288	9.47887
Fam184a	0.331036	0.539474	1.00248	0.563893	0.480576	0.181695	0.334446	0.478218	0.681426
Porcn	2.19068	1.61668	3.41577	5.18178	6.75662	10.3786	8.59224	12.0484	11.8796
Svip	0.784524	0.96132	1.0051	0.4418	0.46289	0.391618	0.693198	0.63017	1.23019
Dpt	0.80363	4.09769	11.115	18.6871	15.1713	21.9694	26.168	37.6726	53.2132
Cdo1	17.4247	25.2408	22.2525	27.2284	32.4319	32.3374	42.7261	56.854	71.1407
Qpct	2.78241	2.33757	1.10304	1.7242	2.23431	2.84455	3.43868	5.21782	4.94874
Artn	0.0987039	0.250678	0.350081	0.0553405	0.0376243	0.0263197	0	0	0.0321077
Pard6b	0.378244	0.594322	0.376074	0.112355	0.175626	0.182025	0.00966277	0.149374	0.0717104
Gpn2	6.3305	5.4373	5.69212	3.48092	3.33108	2.80363	2.52014	2.15579	2.69859
Cacnb4	0.39558	0.231126	0.282365	0.476692	1.06941	1.10345	1.76261	1.59476	1.67597
Dkk2	10.1277	24.2113	31.646	29.0338	23.6039	18.2603	17.5731	17.3447	18.0196
Csrp1	317.11	247.449	201.265	167.974	113.001	93.1671	98.6772	91.1853	88.3159
Adrb2	0.950496	0.90843	1.13704	1.28117	0.662053	0.66956	0.745682	0.889412	1.00115
Tagln	669.105	421.335	301.107	178.756	92.5243	87.8836	86.25	91.3758	79.4481
Rnd3	163.769	150.103	136.639	157.415	172.063	161.894	151.877	146.077	133.994
Jak2	15.718	13.8133	14.217	12.5542	13.6747	12.499	12.628	11.3389	11.31
Sync	2.06648	3.72823	3.57557	3.83478	3.09075	2.73301	2.59124	2.42719	2.19214
Plaur	67.9862	30.7218	23.2045	11.9733	3.86324	4.77923	2.72918	3.63674	4.15974
Fosl2	100.569	90.621	62.1266	40.1995	42.6001	45.8293	48.7751	46.036	48.2946
Tnfaip6	7.98725	9.43002	9.39011	13.0491	14.8074	13.5751	13.6573	15.5096	14.2402
Nrp2	28.7602	34.6503	40.0584	44.9715	41.4739	40.6686	39.3845	38.9899	39.5696
Vgf	1.30665	0.873862	0.230193	0.0580824	0.0793403	0.0997307	0	0.09537	0.0848247
Robo2	1.85104	1.1987	1.76302	5.50802	17.3308	20.4562	25.5299	24.887	24.7088
Klhdc8a	15.3117	17.0108	19.0039	11.4429	5.6658	3.64503	3.88041	3.7875	4.44517
Nav3	1.87454	1.85383	2.40523	2.85928	3.75753	4.03185	3.5954	3.56428	2.49233
Efemp1	24.35	49.1468	74.1613	91.3745	76.1461	85.4375	85.4928	79.4833	91.6407
Fam84b	1.75967	1.34953	1.70158	2.14956	1.74469	1.54467	1.61149	1.53168	1.89347
Eef1e1	37.799	30.1179	22.7878	15.9343	12.4439	6.53123	6.13961	7.01627	5.68795
Foxn3	17.7352	14.4997	16.5733	22.105	29.8154	32.5477	35.4741	29.2422	28.2684
Kctd11	30.4961	21.8957	18.7427	16.4226	16.9238	16.2509	20.1064	17.3685	16.426
Egln3	1.08485	1.04409	0.339988	0.942806	0.831428	0.141041	0.597267	0.353557	0.524243
Lin7a	0.0679876	0.260421	0.238757	0.546212	0.206311	0.586784	0.482143	0.570026	0.815535
Mrto4	19.1982	21.9864	14.8975	9.47413	6.30576	6.13449	3.84808	5.1026	3.89969
Lims2	5.78563	3.9777	2.05096	1.52117	2.10533	3.14317	2.80532	2.42676	4.14549
Fjx1	2.44189	2.07489	2.48823	4.13703	5.06727	4.45504	6.33473	5.76285	4.70791
Gdnf	3.74348	2.10056	1.57276	0.937678	0.0941271	0.148848	0.256922	0.406255	0.340662
Stambpl1	7.4948	7.2883	7.2659	6.53907	4.31483	4.40447	4.12563	4.66195	3.6151
Fgfr1	21.2337	30.6234	41.8785	45.5073	44.4699	43.6008	47.0858	41.5652	51.4117
Fam65b	12.3919	6.01073	3.19335	2.23123	2.59592	2.30292	2.23602	1.99509	1.47183
Pitpnc1	3.32612	4.67035	3.64431	2.86684	3.90801	4.41779	4.57584	3.93156	4.32869
Tcf4	14.5789	22.1923	28.0419	36.3212	46.2173	44.8868	47.9806	52.1265	49.3317
Unc13b	0.985367	0.911403	0.756165	0.652355	0.952774	1.11233	1.19098	1.62118	1.28663
Pfkfb1	1.0251	0.792607	0.687621	0.761082	0.64883	0.71931	1.19013	1.4687	1.32028
Tpd52	13.309	18.0749	12.1341	6.74844	3.82606	3.23	2.43553	2.90346	3.43475
Zfp462	15.4526	15.936	12.9956	12.6288	12.5218	13.9457	14.2464	12.1603	12.9114
Sh3bp4	11.2434	8.49567	6.80449	5.74309	5.38645	4.8796	5.10419	4.15392	3.47808
Kcnj15	12.6398	54.4033	72.1193	37.1077	5.74251	2.88615	1.98962	1.87953	2.0924
Arhgdig	1.14938	1.40429	1.06321	0.492142	0.456743	0.400917	0.114642	0.308877	0.285467
Spock3	2.0007	2.05658	2.44637	4.68198	5.24941	4.74289	4.15401	6.12244	3.06303
Mllt3	24.3087	19.9884	17.3384	17.8726	14.4298	14.4045	13.9911	13.7289	12.5457
Adk	30.584	23.0069	20.4355	18.8113	14.644	14.2293	15.5187	15.8766	17.097
Pxylp1	11.0159	11.5839	10.4361	7.26935	6.52811	6.65058	6.1342	7.06816	7.72486
Nedd9	18.6561	15.6489	17.316	19.5947	17.099	19.9072	24.0145	20.0278	20.3969
Coq10b	19.2318	18.0336	12.2672	10.9496	5.99739	5.30366	5.32404	5.7404	4.78809
Nfatc4	12.2851	22.1037	19.3	20.1847	23.9485	23.4581	22.3135	20.5663	19.0074
Itm2a	36.0602	56.8537	91.8932	192.232	317.677	299.579	315.026	286.484	279.748
Tnfrsf12a	87.3138	65.6045	50.7499	29.4691	13.6816	10.7664	11.4435	11.7457	10.4795
Cthrc1	212.756	224.112	249.415	237.656	180.965	188.688	199.772	187.117	176.399
Glipr1	46.4969	55.3544	54.175	38.4265	27.7287	25.3681	22.9501	23.3917	18.3007
Bmp4	14.5847	17.1659	20.9591	36.2896	76.986	100.186	125.123	105.735	115.619
Adamts4	3.03377	4.65193	5.73096	5.50344	6.76203	6.79909	7.20858	4.93688	6.01391
Sgms1	33.4498	33.1292	28.5342	26.124	21.7663	20.2225	19.4697	21.1803	19.562
Hes1	27.8614	15.5213	12.856	11.5357	8.49847	8.48002	10.3863	10.1634	9.72768
Wnt2b	1.51901	2.31699	1.41785	1.23698	0.869568	0.637803	0.874338	0.548654	0.748228
Dbf4	17.8069	14.0542	15.0139	12.935	5.23814	3.43219	3.20612	2.07786	2.75513
Slc2a3	2.02742	1.72181	1.25535	1.44697	1.41678	1.58949	0.625109	0.923596	1.02453
Limk2	12.1142	9.90518	10.2767	8.05525	5.18891	4.99058	4.8838	5.43371	5.17055
Arhgap6	2.72985	2.06302	1.55191	1.90595	1.9124	1.88318	2.18764	2.34603	2.84667
Maff	49.0421	16.8007	9.2096	4.79605	2.88357	2.58061	2.9717	2.91505	2.49677
Itgb1	671.478	503.839	362.683	298.873	265.533	252.032	232.933	219.724	217.1
Col23a1	0.347492	0.648496	1.32465	1.78113	5.67415	5.93649	6.23283	7.3993	5.93921
Timm8a1	3.78444	3.32669	2.07198	1.93954	1.53781	1.07988	0.742528	1.61678	1.19367
Acta2	3042.04	1930.15	1396.9	1039.02	703.06	583.889	543.339	457.264	481.52
Phlda1	53.6963	29.6734	30.2871	22.1001	15.9032	14.4697	16.6219	12.5865	17.0881
Itga3	5.06876	4.75261	4.61454	2.64703	1.77189	1.24133	0.954673	0.73434	0.927415
Fxyd6	1.11644	0.904067	2.52406	8.56064	12.7364	17.5928	18.8105	21.8	22.8552
Mtus1	2.95055	3.3458	3.62122	7.60032	10.6751	14.4501	16.5241	16.2197	18.6217
Dusp9	2.43543	1.485	1.12057	0.793831	0.249522	0.0935082	0.126056	0.0341351	0.0131224
Sorbs1	55.3491	48.7222	42.7775	33.1553	21.8718	19.1876	20.0854	18.8418	21.1873
Stard13	8.88776	8.57177	7.31657	7.19481	5.84543	5.9473	5.69033	5.33799	5.87311
Rapgef3	1.57311	1.94109	1.551	0.958346	0.536541	0.969234	0.87441	0.611911	0.926739
Irx5	4.33718	3.21646	4.21397	5.08121	6.24061	4.73215	4.63454	5.58424	6.13177
Rb1	11.3946	12.3853	9.84923	10.6253	7.91268	7.96447	6.97489	9.38685	9.98432
Pim1	0.907707	0.663727	0.739233	0.60753	0.203052	0.879334	0.645374	0.327132	0.642771
Chst1	2.4257	1.82096	1.97629	1.14022	1.47597	0.932459	1.37942	1.281	1.42218
Sfrp4	0.297097	0.907027	1.33704	1.66165	4.39882	6.91009	13.7423	20.8879	36.8403
Suox	23.4224	15.2577	14.5431	12.6913	16.2666	13.7169	14.503	15.7378	15.4925
Larp1b	5.92268	4.6563	3.95852	2.61174	2.03331	1.13873	1.36117	1.35185	1.68131
Cacnb2	0.907526	1.15666	1.79523	2.14939	1.92285	1.5274	1.80713	2.02896	2.07034
Slc13a5	24.7834	14.128	4.56559	1.86061	2.62976	3.03944	2.59578	5.45421	5.4834
Ddit4l	16.3441	20.056	19.7882	21.7177	33.0012	35.4798	24.1457	26.2656	22.3823
Syndig1	2.12358	3.98349	5.51174	5.1193	2.89227	2.15675	2.61239	2.97484	3.16483
Pdlim4	5.32475	4.65256	5.94646	7.08912	9.27933	11.4922	10.0498	9.90501	11.3609
Rictor	18.9113	23.633	20.0684	15.1777	10.5093	9.13205	7.99592	8.01246	7.09147
Enpp1	8.71165	13.6396	18.2647	17.3871	12.1925	10.9532	9.0757	8.12073	10.8566
Mad2l1	28.0043	25.2091	24.859	22.5399	17.3225	10.8933	11.0078	11.3076	11.3777
Cacna1c	4.08553	5.39101	5.39452	5.94446	5.92412	5.47432	5.05755	4.94074	4.23142
Gcsh	75.9405	73.6198	64.8028	48.507	44.4769	41.6731	36.3231	46.57	39.421
Mapk6	61.5167	79.6245	48.9974	37.2285	34.1409	34.38	37.9668	40.435	41.4693
Uchl1	12.1229	11.3276	8.02433	3.73452	0.992469	1.4692	2.041	2.15966	1.19793
Down-regulated genes (FPKM values)
Gene	Day 2	Day 4	Day 6	Day 8	Day 10	Day 12	Day 14	Day 16	Day 18
A4galt	1.01387	2.64446	4.57477	7.52034	6.16664	6.60321	6.38514	7.99001	7.35603
Gpm6b	1.79997	2.99759	7.65466	16.5086	33.8937	40.8636	50.705	60.2331	61.4724
Smpdl3b	0.671122	0.488868	1.22515	1.6269	2.74395	2.42642	2.41114	3.39866	3.41082
Igsf10	11.7812	27.5653	48.819	79.6976	91.0237	86.4188	80.5259	69.0383	57.4133
Adamts9	2.09378	1.76265	2.4833	5.79242	15.8583	20.8891	22.6642	22.9299	22.9577
Pik3ip1	9.17537	7.43686	9.20646	12.1551	22.4652	27.2479	30.5098	29.3408	32.927
H2-T24	7.19557	6.19182	5.78018	4.47827	4.06231	4.30321	4.23075	3.99111	4.54095
Vamp5	4.60201	2.88008	4.12099	4.86617	6.6851	5.02387	7.61465	4.33798	6.61505
Cd82	2.67265	2.22693	3.25075	3.93252	4.11723	5.21808	4.20439	4.91966	3.66442
B230118H07Rik	3.73452	3.64884	4.05282	4.77094	5.36057	5.01496	3.77292	6.12344	5.75751
Fry	0.161566	0.212368	0.298906	0.335795	0.33675	0.442747	0.480885	0.484837	0.700253
Lgals9	102.971	89.5449	121.626	147.515	122.714	128.227	135.305	112.432	127.109
Arhgef6	10.0617	7.44062	9.14192	11.6402	16.5264	17.9962	20.5934	23.0955	26.0471
Bcar3	1.65484	1.30804	1.11586	0.897677	1.3378	2.08371	1.46907	2.54106	3.17894
Daam2	1.89171	2.25329	2.63412	4.46855	8.13749	11.1751	15.1213	15.1075	19.2168
Pnmal2	0.133908	0.24411	0.26632	0.546782	1.25761	1.45462	1.31974	1.29328	1.65727
Rab27b	0.908763	0.743324	0.802686	1.01086	1.16837	1.06589	0.980917	1.62092	1.52017
Parp9	2.69816	6.9314	19.0955	22.959	14.4668	10.9535	8.55731	7.57074	8.32215
Trim12c	3.93039	9.24195	14.9516	19.5548	15.3134	11.6902	10.0576	10.4108	11.3586
Tlr4	4.5382	5.69976	6.26381	8.23321	9.12104	9.36059	10.6033	12.8341	13.5395
Heph	1.94597	2.82454	3.59002	5.59919	8.46926	8.23495	8.87257	7.58423	9.07494
Thy1	306.437	431.713	511.464	379.727	288.605	301.878	336.82	335.229	374.282
Ccdc122	1.70725	2.11185	2.22465	3.46817	2.95222	3.1336	3.30064	4.73511	3.04278
Bicc1	22.5123	26.9361	43.3383	68.0129	104.661	133.25	150.723	141.967	168.539
Dync2li1	3.29458	3.73442	5.05894	6.31211	8.93559	9.72429	9.10396	11.4152	10.5015
Ganc	2.35207	3.06652	3.5373	4.22014	5.50234	7.06455	7.01701	7.78526	8.0378
Prkaa2	1.09104	1.72952	1.63827	2.24368	2.25413	2.44547	2.37163	2.10186	1.954
Col18a1	1.41874	3.42065	7.1626	10.6367	8.15589	8.5404	8.95173	7.48189	7.67795
March8	7.77184	8.69804	10.8019	12.7572	14.8823	14.1471	14.238	15.7408	16.3831
Icam1	13.7101	17.0131	16.3571	16.5731	21.3927	21.4788	19.8977	19.4238	20.6575
Heg1	21.9189	20.528	22.2098	23.7853	38.9264	45.5241	46.4016	38.0984	42.3035
1110032A03Rik	4.37821	5.792	8.57138	10.6037	10.0221	13.9247	19.3519	16.5878	17.0587
Efna5	20.5266	22.7456	22.0562	26.7289	38.9976	36.0941	33.5697	32.1059	25.6918
H2-T22	4.89422	5.28421	7.83912	6.93934	5.02862	5.27584	4.50861	3.25358	3.24469
Lpin1	3.00757	4.14634	5.84423	7.0179	4.99392	5.92549	6.5505	6.5762	8.40966
Tbxa2r	4.11712	1.71321	3.0852	3.64955	5.78378	5.7884	7.16416	6.48437	6.90436
Sema3e	19.7625	19.794	11.4161	6.12343	1.92741	1.1245	0.831755	0.629359	0.478023
Sema6d	2.6532	1.85888	1.65317	2.41891	3.81663	5.89702	5.37586	6.78462	8.22761
Rab32	11.8127	16.655	18.7624	17.642	18.7408	21.0522	17.8245	17.7369	22.5719
Galk2	11.4835	12.8032	13.9374	12.7298	12.17	13.1469	11.4752	13.0928	12.9319
Ppfia4	0.0886108	0.0955824	0.184445	0.107126	0.27417	0.305705	0.214396	0.253435	0.243631
Ostn	0	0	0.0285947	0	0.0579417	0.197107	2.01453	3.4505	4.32345
Plekha4	0.160653	0.343325	1.29694	3.01309	3.03276	3.67537	3.70205	3.49991	2.97803
AI429214	1.0956	1.09919	1.64628	1.43997	1.49618	1.6549	1.6497	1.39721	1.64907
Pik3ap1	0.0133516	0	0.0248547	0.148927	0.0508918	0.406823	0.559012	0.337918	1.95459
Npas2	0.244748	1.13172	0.876449	1.46172	0.965671	1.68473	2.22621	1.26827	2.29085
Lmo1	0.0764863	0.471504	0.10485	0.15494	0.499236	0.137203	0.0359187	0.294898	0.499594
BC052040	2.75198	3.23681	3.56306	3.87207	4.90821	4.93708	5.04756	4.23083	4.28606
Smarca1	2.2615	3.26844	4.65258	9.42504	14.2534	16.9115	16.4451	17.3527	12.8785
Egfr	16.2044	18.9736	24.9629	40.9783	60.8178	62.1597	61.3876	57.3708	58.8168
Ank1	0.395401	0.501668	0.840338	0.964232	0.838522	0.81066	0.799204	1.0036	0.673477
Cadm1	0.259718	0.128966	0.132768	0.481588	0.580422	0.33856	1.14066	1.22181	2.96147
Rsph9	0.977525	1.54662	1.89105	1.35088	2.38275	2.23713	3.30173	2.99329	2.53549
Tlcd2	4.4716	3.41582	4.28641	3.99481	4.4904	5.76105	6.51857	11.0015	9.40101
Tro	3.46969	4.00505	3.94846	4.2366	3.06495	2.68643	2.68253	2.35899	1.96983
Cdk14	13.8896	16.8975	20.901	27.7486	38.7248	40.7409	43.5365	45.7029	49.3409
Cited2	91.5186	53.1363	34.0616	31.1567	34.8338	39.8678	40.6411	34.9128	41.3168
Neat1	20.2988	33.3529	22.6865	14.7204	10.5812	11.4118	10.5054	15.4207	11.9958
Ccl7	112.52	136.727	120.702	60.6546	25.3961	15.9295	13.4111	18.2923	14.9042
Nr2f1	4.32228	7.41357	6.35895	10.775	7.68727	7.05288	6.47085	9.79983	7.3165
Trim12a	4.51888	8.50766	12.1592	15.3564	12.0839	10.416	9.99287	9.48056	7.92013
Nrp1	32.8389	25.7147	20.9287	20.3502	23.6967	24.1182	25.6789	23.7057	30.5908
Irak3	2.99079	4.28453	5.22672	7.47633	11.0767	10.7728	12.0028	10.8911	13.4526
Dpp7	2.92786	4.80207	6.25517	7.77787	9.31237	11.0831	10.47	11.7934	11.6676
Mamld1	2.6917	2.73427	2.50177	4.64952	5.64827	6.42502	7.36751	7.13303	6.78018
Drp2	0.49281	0.976537	1.21666	1.71854	2.83187	3.32129	3.5612	3.95221	3.51994
Pde3a	4.96592	5.04656	4.85433	5.91609	8.81219	11.7606	14.085	13.7644	14.9243
Prkcb	0.146958	0.0540064	0.104297	0.088352	0.352682	0.4677	0.812113	0.717968	2.47078
Cd55	6.02665	11.8577	8.17384	8.18511	8.65254	11.2326	12.2381	15.3308	14.7519
Fam124a	0.836632	1.39797	1.22641	0.961647	0.811869	1.01596	1.38318	0.644562	1.03872
Hivep3	2.36755	1.7064	1.61869	2.06684	2.86029	2.54793	3.20861	2.61033	3.77513
Lrrn4cl	2.61679	6.9219	8.93863	5.26216	9.16735	11.1366	12.4388	11.0674	11.1977
Ecm2	2.12534	2.08012	3.11675	6.90969	14.7637	22.0311	30.2546	30.3075	40.5481
Col2a1	98.4027	68.5208	57.5749	75.6628	61.2443	49.2489	49.8202	32.5043	39.771
Mxd4	17.6084	17.8997	21.5647	24.0258	34.1035	37.096	42.6872	38.4338	37.7422
Aldh3b1	0.441219	1.04086	1.03618	1.0721	2.25397	2.60051	2.80733	2.68181	3.7608
Slc27a6	1.48057	1.06962	2.2619	6.90371	16.4623	13.5118	10.4958	8.65811	5.43249
Podn	3.51571	6.13241	12.863	20.9902	38.7694	41.2722	47.6756	45.2792	57.1552
Rgag4	1.40939	1.66339	1.75265	1.73445	1.78071	1.8707	1.98077	1.82637	1.44597
Ephb6	0.734452	0.891694	1.74999	1.4221	2.35225	3.31951	3.08868	2.49467	3.28667
Brinp1	6.6862	4.1549	4.02324	4.69292	6.73396	8.4539	10.5411	9.92673	12.2393
Acot11	10.4147	6.45351	6.61839	6.35407	6.66936	7.19794	7.49943	6.55239	6.77688
Cobl	4.39223	2.9263	2.34104	2.94701	4.49984	6.35622	8.98282	8.53805	8.79313
Lama2	21.4284	17.5493	12.8356	14.9664	11.9195	10.7578	11.4558	10.0255	9.67255
Gstm1	41.3137	176.036	132.709	77.3108	86.7807	122.972	157.367	149.547	229.312
Tox	9.44009	16.8652	21.6084	37.5251	48.7499	53.9072	52.6137	40.341	42.1356
Frmd4b	0.647693	0.425406	0.435372	0.222781	0.564114	0.871736	0.934502	1.02446	2.73293
Exoc3l4	0.61393	0.691999	0.790416	0.728397	1.75777	2.93626	2.51677	2.7266	2.57819
Tha1	0.220379	0.209403	0.257496	0.332142	0.489978	0.541846	0.287578	0.085615	0.367493
Mme	2.33837	2.50624	7.09307	37.2116	98.251	113.239	117.532	123.741	113.865
Fam134b	7.78024	13.142	13.7282	14.1679	14.3359	14.0182	14.0444	16.5428	21.3337
Tlr7	0.227043	0.326891	0.644395	0.885648	1.46865	2.58902	2.55087	2.37473	4.79895
Nid2	19.1541	20.8376	30.2421	64.0886	123.782	138.276	127.486	98.5965	97.7322
Ly6e	73.4933	101.171	227.88	332.831	191.035	185.299	192.296	183.554	204.947
Draxin	1.20235	0.336612	0.306187	0.314551	2.47035	2.7973	2.31736	3.53471	4.21909
Meox1	1.02723	1.35514	2.50802	5.32537	5.39549	8.64236	12.3612	12.7659	15.5032
F3	106.758	88.2202	52.9075	45.7088	28.2687	28.1057	36.2444	33.3946	36.5756
Tet1	1.31479	1.61851	2.38598	4.65435	9.48507	10.045	10.508	10.2532	9.9914
S100a13	17.455	13.9544	15.8993	13.0321	10.4732	16.3628	12.166	14.282	15.9523
Mcc	11.1267	9.36838	9.53768	13.0886	19.9329	21.3223	23.4127	20.3882	21.0268
Prrg3	4.3847	6.62254	7.09904	11.2815	24.3656	28.4797	33.5501	34.3379	32.0395
Rab3il1	1.23928	1.99932	4.42174	6.71749	14.3492	15.5366	15.6805	15.6424	20.814
Trim34a	0.892308	1.47061	5.31217	8.62962	4.74154	4.24191	3.10766	2.81272	3.02228
Fst	32.7584	23.5361	21.8175	34.1683	47.1083	48.1147	47.5092	51.3721	54.5848
Capn6	5.62583	8.51482	18.0261	53.9856	108.035	120.363	147.477	136.349	146.679
Sesn3	11.3268	37.6119	50.4277	65.0366	94.1425	95.1645	90.4022	81.4854	80.0147
Stat1	7.48114	18.7954	54.1108	71.7886	42.2053	32.2804	27.5536	24.0588	24.8506
Atp10d	0.606354	0.649954	0.648502	1.15596	0.890557	1.36397	0.853744	0.808905	1.45944
Epyc	0.967113	5.05945	14.1557	32.0118	50.2094	56.3809	59.8162	69.1812	84.4577
Spa17	2.33503	0.655866	2.76853	2.3531	1.42717	2.43686	2.95002	2.05593	2.62535
Rnf144a	1.19201	1.60113	3.16849	6.64612	14.055	18.1789	22.8735	21.2091	22.5018
Prrt2	2.44367	2.36048	3.26064	4.28915	4.83527	4.29107	5.49878	4.73789	3.83264
Dock10	0.390269	0.508469	0.743113	2.53577	4.4683	5.48862	5.05004	5.19882	6.5558
Tapbpl	3.26023	3.21314	4.04383	4.75778	4.30196	4.44748	3.69702	6.32594	4.88609
Ppp1r3c	0.210145	0.176998	0.449732	1.06523	8.6456	13.3994	15.1466	17.4032	18.4325
Lum	22.9596	117.371	257.376	444.369	822.637	892.012	948.481	918.633	1090.6
Emb	11.7803	16.555	26.6337	43.9156	110.267	166.999	179.892	207.908	241.777
Tor3a	3.06774	6.6512	16.4808	20.6224	13.3506	12.6563	13.4443	12.6355	14.4343
Ypel2	2.78076	6.14208	6.70059	10.7795	19.9237	23.1591	21.2822	20.5014	25.7899
Ccdc74a	0.88722	0.492875	1.04185	1.09066	0.46167	1.35255	1.02387	1.39267	0.533361
Cdkl2	4.24101	6.33079	4.27309	5.29267	7.30662	7.5435	7.91697	9.4305	11.8042
Il11ra1	4.64321	8.58782	12.5204	15.8046	32.284	38.8055	42.5353	50.7118	42.6346
Tap1	6.02025	7.85038	12.5291	14.917	9.71707	9.38274	6.98121	7.24161	5.84768
Igf1	40.9321	70.9478	112.811	172.451	289.786	351.888	402.645	369.202	428.781
Tapbp	6.86241	14.0621	29.6128	38.0179	48.2031	52.2568	46.373	47.3782	48.2773
Rbp4	1.04402	0.694386	0.208476	0.187822	1.0342	3.12521	4.45146	7.98614	12.4521
Zbtb7c	1.69364	0.959593	1.80055	2.6115	3.06801	2.99822	4.0721	4.13906	5.44731
Kctd12	65.7842	9.51675	27.8922	94.9003	237.094	258.202	270.467	285.776	271.158
Ppp1r3b	1.55933	2.98798	3.21426	5.572	19.4672	19.4013	17.0725	18.3765	16.6756
Dlk1	9.83031	4.01883	3.83556	8.96092	34.6273	57.1401	55.4562	44.9428	45.6765
Larp6	0.729078	1.12568	1.21462	1.79656	1.94945	2.27853	2.84575	2.4337	3.75781
Tceal3	2.05816	3.09907	6.04655	4.11991	5.97597	6.5163	5.7194	6.85086	4.55253
Itih2	0.825731	1.75888	2.05949	2.57433	2.39931	2.80837	2.35179	2.35143	3.3
L1cam	0.178397	0.201514	0.248001	0.175844	0.111142	0.0642757	0.153405	0.0605026	0.0388325
Dleu2	0.702607	0.502301	0.950588	1.47783	3.51552	4.38022	4.37587	6.42115	5.82812
Gbp7	1.08807	4.46799	13.6593	23.299	15.3942	13.2176	9.97933	9.62709	10.7417
Col27a1	0.63887	1.07101	1.64273	2.84414	6.66683	6.04424	5.75167	5.26088	5.06325
Scn2a1	2.20277	2.25543	2.69853	3.47941	4.16133	3.97294	2.97989	4.55953	4.15052
Idi1	2.86233	31.4879	12.1328	3.40546	1.5403	1.04324	1.05697	1.04251	0.911815
Ptpn13	2.31374	3.61016	4.87264	6.67483	11.2563	12.3285	13.3055	10.2993	10.7523
Chn2	0.174604	0.114004	0.057159	0.304483	0.52017	0.474734	0.562526	1.00422	1.1356
Fmo5	0.786472	0.70949	0.945746	1.69842	2.84967	3.50861	4.46774	4.7366	5.01535
Dync1i1	0.24009	0.502596	0.861582	1.08328	0.555767	0.575607	0.797104	0.739252	0.633158
Dapk1	6.42493	12.4889	13.2685	13.6024	20.415	23.7307	23.9402	22.6451	27.7957
Plekhg5	1.89359	2.48594	3.29712	4.66936	5.90297	5.50164	5.52184	5.41513	6.08339
S1pr3	11.861	18.0249	34.2743	43.4655	49.4435	53.4528	50.2255	43.7428	39.9261
Igsf3	5.00858	5.24679	5.91502	12.0591	31.0416	32.3648	36.7228	33.9491	34.2535
Col22a1	0	0.0314689	0	0.052771	0	0.019574	0.0475222	0.0988136	0.172994
F13a1	0.0454809	0.212585	0.575942	0.869875	0.766909	0.69023	2.31216	3.02079	6.64523
Pcdhga1	0.932406	1.08536	1.13585	1.25217	1.38988	1.888	2.2605	2.08368	2.83013
C1rl	1.24444	2.07329	2.67658	2.21107	2.10275	2.8936	3.16999	3.02768	3.35727
Zfp872	0.0486723	0.0115684	0.021743	0.032196	0.0906863	0.0595656	0.124887	0.0614566	0.0845784
Eya1	5.60079	5.85178	8.33868	15.7481	25.6928	25.8628	33.3311	34.1504	33.6602
Amigo2	0.15587	0.850228	0.751905	1.66645	0.982506	1.21383	0.80743	1.40185	0.880483
Epha5	0.132635	0.426277	0.889442	1.80635	3.37263	2.64723	2.97192	2.09597	2.11684
Rtp4	1.35795	8.4651	49.3304	77.1814	34.9794	20.7	13.0242	10.8786	13.9099
Pmp22	107.586	126.454	175.195	297.256	424.671	505.761	575.109	506.333	566.111
Tbx18	4.06442	5.2769	4.12465	6.42896	5.82662	5.76579	5.89556	5.48501	3.91871
Pcyt1b	2.04006	3.14976	3.99476	5.7094	5.30921	6.01113	6.92556	5.45806	8.42067
Prune2	1.29117	2.03103	2.79454	3.85151	4.01361	4.70375	3.5312	4.03752	4.16334
Aig1	3.01557	4.68102	5.13257	5.28043	5.47032	5.66762	7.15936	5.88605	6.68976
Gpc6	31.2426	30.843	33.7954	47.5715	69.7992	75.526	84.4059	72.1492	72.8714
Rnasel	1.16511	1.22725	1.60784	3.27588	7.06948	8.96286	10.4089	12.4958	12.457
Mylip	7.37339	8.99649	14.5009	20.0405	28.9313	30.0631	33.9855	33.7124	37.7898
Parp10	0.475361	1.54238	3.05454	5.18635	4.70812	3.97736	3.21705	2.75493	3.15039
Ccdc30	0.0910182	0.294633	0.181944	0.36841	1.21648	0.918983	2.18938	1.48564	2.37948
Irgm2	2.38426	10.3502	36.4477	56.0189	42.3742	30.4214	24.3111	20.0554	26.6706
Hspa12a	3.30975	3.26916	3.75874	3.6576	4.48797	4.6011	4.65676	5.07438	5.99346
Lmcd1	2.86598	3.84865	4.64726	6.9658	6.8686	6.85117	9.50922	9.99581	9.49462
Vcan	105.913	130.721	120.969	140.733	112.286	96.6728	76.8208	64.6895	47.6305
Dtx3l	2.43249	6.79548	16.2405	23.1312	14.5047	11.7777	9.46681	7.44301	9.66929
Kif26a	0.0484513	0.0323317	0.0490905	0.0600764	0.0735948	0.101234	0.0517265	0.0042659	0.0597319
Nfasc	0.04269	0.158235	0.407401	0.677714	0.740708	0.358532	0.466603	0.26603	0.377418
9530077C05Rik	0.686355	0.302573	0.492724	0.482786	0.884005	0.507193	0.548071	1.33825	0.442597
Epha3	9.07334	12.7466	15.456	26.6866	36.3772	41.6313	44.0308	36.0043	39.6023
Slc1a3	1.16332	3.37611	7.94943	15.5558	40.6738	46.1731	47.1341	49.3212	50.9747
Lbh	28.3752	43.381	35.1931	27.3211	22.2664	19.0309	23.3636	18.9381	22.2435
S100a4	1769.76	1025.09	987.547	614.946	312.576	239.891	148.627	218.418	159.006
Tmem169	0.0873675	0.059774	0.0575923	0.172875	0.23757	0.213767	0.059204	0.0747936	0.20417
Plagl1	25.4126	29.6529	33.5731	61.6658	97.3566	101.158	93.2225	95.3842	67.7347
Slamf7	0	0	0.0398029	0	0	0.0368924	0.0501532	0	0.202175
Ebf1	24.6106	21.1947	22.7279	33.9134	68.1857	88.2103	94.5173	95.0946	103.016
Tap2	1.01429	2.16311	2.52562	3.09844	3.12641	3.04347	3.03465	2.38152	3.04602
Fmod	211.934	163.085	219.318	373.682	684.085	812.727	930.758	845.908	974.96
Gnao1	2.90518	5.63901	8.88011	12.8888	14.9253	16.5976	20.2137	18.9041	20.5992
Bfsp1	0.0761255	0.288144	0.555345	0.639722	0.459538	1.37078	1.26114	0.997122	0.876039
Pag1	1.30442	1.20275	1.7825	2.76339	3.62733	4.21574	3.79141	4.70851	3.74274
Rassf2	5.50538	6.28114	9.99597	17.8332	42.0429	47.3057	59.6975	51.086	56.9115
Col9a1	0.0565815	0.129112	0.0625082	0.588606	1.68052	3.559	4.51171	6.09604	5.64667
AW551984	5.00994	10.1017	17.1917	21.238	22.5499	22.7818	19.5693	18.4759	15.2993
Gbp2	8.0516	20.9912	41.8798	42.8463	29.0607	26.2595	20.7033	21.7402	23.9953
Vdr	18.666	14.8371	12.3951	8.35795	6.87071	6.93193	6.52876	6.14485	6.13383
Trpv4	0.961861	0.638263	0.725788	1.33543	1.56256	1.804	1.65977	1.13192	2.39109
Ebf3	7.6755	9.84546	11.4934	15.8767	23.612	25.5974	22.5769	23.6853	19.8187
Oas1b	0.10061	0.613125	2.38308	5.57015	1.22534	2.48612	0.311238	0.416301	0.366257
Trim21	2.02773	5.30481	12.8137	13.3183	10.0521	8.2093	6.97188	7.38319	7.86749
Wnt10b	1.19666	0.262713	0.565256	0.355283	0.308225	0.0812285	0	0.013732	0.0841753
Pdgfra	17.3377	26.8185	36.4138	42.7138	68.3494	73.5668	76.8117	83.0186	89.3587
Serpina3g	0.416718	0.103059	0.530937	0.843783	0.822329	0.695998	0.4168	0.852133	0.641658
Asap3	2.09679	4.16453	6.65944	6.85756	9.99294	11.5443	11.5467	9.9286	11.4417
Wdr5b	2.27824	2.77827	2.49558	3.20784	3.17733	3.22866	2.80944	2.69226	2.73299
Elovl6	14.6868	17.9458	18.5993	27.3434	19.9796	16.3409	14.9422	14.1805	13.1318
Ednra	5.58218	10.5495	18.2304	30.0516	44.7905	53.6561	70.885	59.8096	75.9703
Slc38a6	2.49541	4.30585	3.94983	2.9318	3.44557	3.91381	3.26437	3.37915	3.61619
Eps8l2	2.28128	2.11246	3.11596	2.89778	3.01975	2.16115	1.94107	2.71843	3.35489
Pdzd2	0.739151	1.20638	1.44713	2.21328	2.00808	1.94904	2.42298	2.15145	2.18682
Rnf125	0.892029	1.94563	1.07045	1.11909	1.99364	2.26694	3.37357	2.19744	3.28265
Chrna7	0.347651	0.787321	0.860959	0.881691	1.58233	1.62138	0.934539	1.3136	1.00525
Pde7b	1.09026	2.25053	4.89712	7.90862	15.6501	18.8806	22.6861	26.2748	25.2361
Il18	1.04827	2.42706	3.39628	4.74225	9.01989	6.28672	3.20482	4.89572	2.7888
Lgr4	10.1335	7.00404	8.38927	9.20788	10.6932	9.41979	8.05601	9.28916	7.15586
Uba7	0.0435182	0.576694	2.20545	3.21938	2.63833	2.17669	1.86835	2.48736	2.71301
Plxnd1	0.989982	1.3854	1.60612	3.36763	6.14634	8.30541	9.29202	9.18582	12.3941
Dlg2	0.153107	0.0948071	0.228134	0.626001	1.10907	1.82495	1.36986	1.36839	2.64879
Sybu	0.838322	0.27157	0.437171	1.41336	3.0524	4.84051	4.18957	5.48361	6.21878
Adam5	0.841786	1.50787	2.02943	2.60036	3.59649	4.57699	4.37425	4.67938	5.85043
Sfrp1	23.8531	44.9079	91.4222	209.302	605.993	775.443	719.221	780.565	775.414
Serpina3n	0.105086	2.61682	3.74379	1.38648	3.37596	4.02971	5.83877	5.93371	10.4063
Ccdc65	0.546773	0.840768	1.13471	0.862327	1.30571	1.63432	1.27529	1.88798	1.48728
Ptx3	199.675	161.795	96.9483	92.5104	171.427	175.347	151.048	133.521	119.274
Tcea3	2.59387	6.06305	8.0892	13.1778	20.3376	24.7518	23.9676	19.6351	25.5226
Hs3st3a1	2.14702	1.75244	1.6055	2.90045	5.59218	5.46698	4.82462	5.47824	4.9718
Epha4	11.6766	12.6464	12.9067	14.6381	17.7118	18.8195	18.1834	17.7163	18.5202
Il7	10.4367	6.9233	7.21822	6.29373	4.84099	4.20212	4.49784	4.24021	5.06512
Thsd7a	8.08543	7.66826	5.05051	4.17445	4.26094	5.07955	4.48326	4.70657	4.28322
Bcl2l11	5.23206	6.71692	8.84615	14.3307	25.6469	23.6095	19.9648	18.4859	16.7532
Cdh6	5.16831	2.0172	1.42435	1.7176	1.43342	1.78315	1.26714	0.580805	0.38313
Fzd5	12.0529	6.83237	8.17931	11.6068	13.8482	14.8728	15.6718	15.1567	13.5872
Id4	4.77528	2.96216	3.4796	1.88374	4.0256	4.03636	3.9183	4.69827	4.79722
Ang	12.7412	13.4109	16.0881	13.9286	11.6944	18.0487	21.6071	15.6898	24.5566
S1pr1	16.4987	15.5139	16.5758	26.9844	42.4263	43.2118	41.8237	42.7188	44.5756
Sept1	1.38453	1.63414	1.40173	1.22704	1.95369	1.99301	2.40585	3.17766	3.1982
Sepp1	6.13385	6.81103	11.4965	35.6615	115.094	191.601	250.908	289.397	421.619
Pstpip2	0.844739	1.7134	2.25303	2.60044	1.60524	2.27807	1.58689	1.55868	2.85342
Fam160a1	3.93473	5.51175	6.2978	5.32587	6.99135	8.04356	7.72254	7.63192	8.48245
Ldlrad2	0.159825	0.0766498	0	0	0	0	0.0971182	0.0177211	0
Plscr2	0.774379	3.3528	8.57987	12.7698	8.01842	7.887	6.647	8.92555	7.92736
Mab21l1	7.29225	10.4178	11.3958	11.8244	10.911	12.0675	11.5098	13.0222	11.4694
AW011738	0.525659	0.624611	3.53853	6.80235	2.66554	2.08887	1.73762	1.13836	1.64435
Bhlhe41	0.365379	0.639524	1.0666	1.90908	2.0641	1.85835	2.74835	3.36536	3.44157
Pm20d2	0.291412	0.231452	0.407828	0.776048	2.37788	2.76116	3.64643	4.15204	4.06849
Sorl1	0.207166	0.456689	0.489775	0.804332	1.05715	2.18755	2.34393	2.4611	2.22921
Sp110	0	0.712281	2.84026	3.46862	2.50179	1.61209	0.974527	1.72796	0.700078
Scn8a	0.0175652	0.0225259	0.0434501	0.0809006	0.105898	0.151591	0.309255	0.147137	0.0835367
Dhrs9	1.35813	1.93312	1.79355	1.01381	1.30542	1.45523	2.10358	2.42912	3.34629
Enpp5	5.92763	7.11037	9.75205	9.7391	11.2603	13.2142	14.1344	16.1135	16.2595
Prelp	69.3479	79.3952	113.13	162.282	329.445	455.454	594.829	519.712	670.089
Fam46a	5.32939	5.89882	11.0669	23.0395	38.7693	43.7807	48.2768	56.4081	52.7857
Angpt2	2.59503	1.5198	1.87026	2.09698	5.02198	6.26454	6.02591	4.90411	5.43304
Lgals3bp	36.3469	95.5963	262.393	359.301	289.077	248.477	236.634	199.279	212.137
Slfn8	0.690484	3.73584	14.5409	20.6288	10.5831	7.41416	4.47574	3.67935	4.9821
Ephx2	5.05841	6.14823	5.59009	4.07305	3.85066	4.84832	5.94023	9.1866	10.5029
Mnda	4.0876	7.47621	12.0172	9.1747	4.17027	5.22578	4.50238	5.86628	5.84431
Apod	3.06815	47.4578	211.698	313.111	232.424	242.3	252.597	238.687	282.792
Ifih1	1.58631	5.01509	12.9646	17.7682	9.37953	7.61732	6.0862	5.79287	7.14329
Trim30a	0.694806	3.84978	22.0274	33.8857	13.9635	10.848	8.45037	6.1476	7.47552
Slc16a4	2.28909	3.83973	6.26801	10.0057	11.1008	11.4232	10.557	15.0276	11.7542
Srsf12	0.657907	1.13778	1.3507	1.32839	2.11455	1.57533	2.22829	1.47016	1.38441
Rnf150	2.15053	3.21085	3.70845	5.48612	6.12444	6.21558	7.00109	7.09892	7.58806
Fgd4	1.03423	2.2607	3.21113	5.92705	6.67472	7.40139	8.15725	7.54991	9.18905
Sp100	0.387268	1.56745	7.24019	16.2877	11.4651	13.8873	13.0253	11.5523	13.4111
Npr3	17.3341	12.052	9.07219	13.7171	31.3872	39.7563	45.6956	46.9492	49.4807
Fzd4	3.7019	2.60088	3.38062	7.17254	24.5836	28.7738	32.6705	39.2445	36.9991
Hapln1	4.51	3.21784	2.97448	5.79949	6.60041	6.5194	6.43963	5.79187	4.68122
Endod1	4.51673	6.75994	10.0872	11.4999	9.20541	6.62767	7.82306	6.79806	6.38832
Fbln7	0.180535	0.195394	0.411364	0.413874	2.77277	5.25359	10.5831	11.8713	15.4859
Ednrb	0	0	0.0665723	0.362344	0.459312	0.853782	1.5418	2.28767	7.26913
Pappa2	20.9899	18.1671	20.5677	29.3319	54.0515	61.946	77.2471	69.8568	67.8433
Cd34	3.78496	6.6351	12.5356	21.0271	37.4742	53.2633	62.2492	60.1101	59.1758
Cd200	1.06294	0.552285	2.86252	8.86113	15.5912	21.1913	36.517	50.1145	74.2682
Agtr1a	1.11431	0.735742	0.969252	1.72844	8.57907	11.6959	13.5489	16.0666	14.6222
Herc6	1.39174	2.89365	6.56102	9.98226	4.62663	3.45375	2.47407	2.12108	2.41332
Igfbp6	6.54143	8.47528	10.8637	11.5315	11.1609	18.4531	19.862	24.9038	32.9446
Scrn1	11.4377	14.1711	20.3029	25.6185	30.8105	32.5888	37.2211	37.3839	40.725
Kcna6	0.439965	0.143439	0.356033	1.13537	1.37272	1.17333	1.27075	1.0608	1.01962
Smpdl3a	6.37739	8.23752	10.8401	18.805	30.8471	38.7124	52.9223	55.4648	70.9491
Col5a3	0.449181	1.037	1.4789	3.09216	7.69252	9.70739	11.0797	9.53788	9.86631
Naalad2	2.16842	4.2608	5.98743	8.389	11.1658	10.5943	11.2275	11.8324	11.6224
AA467197	0.150728	0	0.987398	0.838479	0.143407	0.163972	0	0	0
Ssc5d	3.93873	9.31507	13.3857	24.3807	35.8633	41.6749	46.2583	39.5334	41.7652
Epas1	4.69255	5.03162	5.28042	6.33916	14.0411	19.6992	26.4054	28.8668	38.328
Megf10	0.410347	0.517818	1.0337	3.75829	2.98108	3.239	3.19973	3.8405	4.3627
Tlr2	0.259624	0.456376	1.2239	1.79373	2.92658	3.61491	3.58142	4.50786	6.15823
Igtp	2.26147	9.58001	32.9776	54.2718	21.0756	20.3861	15.0396	11.083	15
Gbp6	0.0391374	0.529782	4.16148	9.33193	7.27932	6.37189	4.74936	4.01429	4.02336
Dhx58	0.206806	1.70647	7.19117	11.879	4.80979	3.8428	3.32057	1.50913	1.32579
Cadm3	0.384304	0.385182	0.318452	0.114404	0.328819	0.205864	0.284771	0.37629	0.101807
Tshz2	4.75018	0.0187661	3.06444	6.84579	11.9545	15.281	17.2425	15.7523	17.6817
Dlx5	12.0253	6.66165	8.34734	9.83983	13.8701	11.9623	16.3292	14.5258	15.1366
Snx32	0.863943	1.64235	2.29441	4.33246	3.91599	5.0007	5.01268	6.07155	5.37957
Plac8	4.44475	4.11273	11.8658	14.6542	5.41384	3.66427	0.911639	1.38314	1.02944
Lgr5	0.354587	1.21182	3.71589	14.7308	41.7538	63.2494	77.3675	80.0962	100.661
Sorbs2	11.3761	11.9699	14.7792	21.1963	29.0505	36.3297	37.5019	39.7737	41.5799
Dcn	36.2397	102.028	225.334	446.48	1176.17	1529.31	1817.33	1734.85	2020.26
Sntb1	0.286201	0.719924	0.695057	0.877524	1.34545	1.85752	1.72305	2.17541	2.81374
Mest	28.9913	37.7287	146.828	391.38	427.324	418.888	405.584	349.868	290.822
Ecscr	4.8918	6.77753	6.01384	7.11483	4.91325	5.99022	5.63181	4.00975	2.76738
Gxylt2	9.87752	18.028	24.0717	32.1558	50.1015	60.6659	59.7698	65.2747	68.9288
Serpinb9	6.68693	11.5513	18.3235	26.6227	22.5581	21.1162	21.3496	20.5749	22.2811
Hr	0.246453	0.171087	0.250011	0.737825	2.63086	4.18102	7.04239	7.87314	10.5981
1810041L15Rik	0.0966085	0.624232	1.28071	1.51404	0.99664	1.43785	1.51666	1.70865	1.77393
Enpep	0.138239	0.36539	1.10228	2.84706	7.15776	7.97505	9.60817	8.08186	10.4628
Gfra2	0.719508	1.30746	3.02309	7.51432	45.0225	54.8807	56.8444	47.5378	46.9543
Susd2	1.84295	1.08614	1.41768	4.85231	14.1369	14.6772	19.3033	15.167	16.5906
Rcsd1	0.496245	0.356974	0.683722	1.8943	4.67302	5.44726	3.90142	3.2917	4.81544
Pcp4l1	83.4121	31.4639	19.5768	10.7967	7.98961	5.25094	6.29622	6.55052	5.85815
Cpxm1	3.13796	13.5687	24.0427	39.9686	83.46	94.8464	109.404	106.129	112.391
Abca6	1.40247	1.30349	1.20111	1.56391	2.35785	2.90701	3.09609	3.21755	2.73618
Cdk15	0.131218	0.489778	0.948896	0.107348	2.10628	2.98336	1.8571	2.8998	1.75665
Clstn3	0.0599267	0.163657	0.149875	0.141186	0.227963	0.220802	0.180207	0.162123	0.113188
Clec11a	7.05393	9.80112	25.3143	61.7311	194.154	204.681	222.752	218.292	215.832
Il1rn	2.78731	7.74002	17.5664	24.8371	22.5347	21.4298	18.4908	22.6899	23.2813
Atp1b1	21.5033	31.7201	58.8055	77.2865	78.5832	71.9129	89.279	83.9728	80.8782
Plscr4	0.759388	1.33608	0.797241	2.34926	2.74031	4.74276	6.00629	7.86558	9.93491
Jag1	6.93728	5.21671	5.79646	10.0285	11.1226	13.4657	13.8104	13.439	11.4515
Iqgap2	6.81493	11.6301	19.3573	20.5155	16.7044	15.1195	12.7245	11.3503	10.8713
Podnl1	7.91346	3.80255	3.03235	1.36719	1.22159	0.97121	1.17621	1.41125	1.71891
Itgb3	5.0181	8.14748	9.5638	10.8961	10.9949	10.2666	11.0471	10.4063	7.60074
1500015O10Rik	8.77886	50.5587	162.81	295.206	511.897	642.134	644.482	659.793	606.748
Nlrc5	0.14601	0.332789	0.787483	1.05064	0.6706	0.498119	0.222692	0.343909	0.236109
Mybpc1	0	0.0250393	0.00803237	0.0242432	0	0.069299	0.158672	0.264507	0.409565
Mt2	4.35756	11.6114	11.3852	14.2584	22.8319	26.9073	23.5776	25.5549	30.2691
Fgfr3	0.903591	0.337961	0.231797	0.622844	1.47371	2.06966	1.34269	1.2085	1.32518
Sec16b	1.6957	2.36013	3.23323	4.58693	4.2411	4.05557	3.66244	3.34218	3.70181
H2-Q4	0.393787	0.944442	3.48922	4.47706	4.11508	3.43495	2.43549	1.7385	1.31436
Asb13	0.50784	0.481145	1.40595	1.76934	1.02715	1.60995	1.20991	1.45941	1.8281
Rab11fip4	0.144101	0.0739554	0.0306412	0	0.125858	0.1824	0.180526	0.48762	0.203441
Spns2	0.541256	0.287195	0.511379	0.614254	0.936608	0.845767	1.21282	1.11089	3.77685
Tlr3	3.11226	4.21431	7.93396	11.8359	6.25207	5.35625	5.40873	5.86198	7.4454
Mylk	5.4469	5.31945	7.0731	13.6765	32.6545	33.5526	34.7261	31.3249	31.1099
Phactr1	0.404789	1.07543	1.15927	1.53405	1.93813	2.25316	2.72952	2.51838	2.82534
Psmb8	1.38238	4.02608	17.416	27.3755	20.1811	17.3905	12.4077	14.3961	13.2281
Smoc2	11.2192	8.67062	15.4028	30.7481	44.837	47.1934	55.4909	50.2746	60.232
St3gal6	0.990828	0.269142	0.34757	0.291895	0.54021	0.943742	0.585884	1.31512	2.82709
Fap	1.17829	1.75654	1.72074	2.53185	8.37837	12.6655	16.0707	19.694	24.955
Fam13c	1.40823	2.75446	3.55318	6.45952	6.67697	8.13403	7.60598	8.29089	7.78176
Zfp423	2.95764	3.10655	5.13498	10.4324	15.4455	19.0635	19.5419	19.0241	22.6666
Dhrs3	13.7972	10.5929	7.90208	11.9167	19.0404	23.5611	24.4664	22.0566	28.4349
Cd74	0.412209	0.550122	0.563502	0.267078	7.0272	8.5678	12.2995	12.0633	11.2264
Spp1	311.218	715.215	723.238	428.815	219.621	209.631	204.492	237.951	378.982
Nrk	8.68566	9.78965	10.693	17.2048	37.0112	45.5959	49.0447	40.7888	38.9143
Ube2l6	6.51445	12.0359	34.5899	47.6144	28.0731	23.1954	19.2975	15.6501	27.7044
Shisa3	0.0366419	0.0173142	0	0.515191	1.7154	2.26753	3.65486	4.78054	5.41125
Slc7a2	2.57762	4.53426	6.91645	16.6129	40.8941	53.0729	63.8199	66.9691	66.7243
Adamts3	0.378965	0.707032	1.17041	1.69882	1.18911	1.4109	1.4286	2.10142	1.66168
Srgn	0.044288	0.170905	0.455518	1.84692	5.62644	13.1251	18.5892	24.222	38.7592
Slfn5	0.680535	2.06703	7.11264	13.1551	23.0778	34.1085	35.8771	39.3229	47.4706
Gas6	110.273	111.104	141.414	181.991	360.026	470.71	591.994	643.42	741.717
Peg3	27.9251	47.8462	74.6281	99.5378	113.87	102.332	91.9926	70.3932	65.5517
Lpl	6.58123	5.4185	5.10656	12.0472	62.8317	138.316	173.977	238.967	314.613
Enpp3	0.377747	1.08642	2.10674	1.55508	0.88184	0.632791	0.761276	1.25587	1.01788
Abca9	2.15671	3.02939	5.50656	11.8826	32.9405	35.3879	35.2168	32.8204	38.0497
Rab36	1.05401	1.17355	1.34453	1.68955	2.598	3.31116	3.82807	2.6285	3.66408
F8	0.480661	0.76909	0.96275	1.48426	2.0836	1.95497	2.15536	2.04407	2.70151
Fxyd1	0.391547	0.550511	1.42044	14.4048	58.3574	117.206	158.184	181.339	205.434
Tmem8	0.110283	0.582958	0.75636	0.592784	0.896152	0.965842	0.788272	0.945825	2.18909
Slc4a10	1.34655	1.00393	1.16545	1.99893	7.22831	10.1532	11.2168	13.6335	16.1157
Psmb9	0.442731	2.67504	16.7494	27.6701	40.1352	29.5636	19.3917	28.415	28.3452
Bche	0.378162	0.697741	1.06887	1.67798	2.62758	2.88219	3.40159	3.68517	2.9482
Lrrc75b	1.36756	1.74012	2.35414	4.56838	7.61247	5.3793	4.92739	3.22503	4.22152
Aspg	0.155007	0.603049	0.784689	0.620872	0.986379	0.674191	0.606853	0.311618	0.615706
Pdgfd	9.06751	9.5533	10.1498	13.1015	17.1704	20.8262	29.0818	27.5764	27.8473
Ptgir	1.69019	2.63165	1.98576	1.80584	1.5319	1.84335	1.96108	1.57622	2.05637
Klf12	1.47778	2.44376	2.95031	4.75264	8.28262	9.77494	11.4777	11.3952	10.2484
Bmf	0.0813891	0.230878	0.480601	1.20587	5.88963	6.91794	7.27995	8.25256	9.00527
Ptprv	0.834301	1.93883	2.51174	2.90991	3.65594	2.39276	2.45989	1.72827	1.73987
Traf1	0.184865	0.456948	0.383347	0.722783	0.93611	1.23351	1.26155	1.00715	1.01652
Ptgfr	0.187454	0.693336	1.13314	1.65139	3.91575	4.66872	4.84257	4.82416	6.37364
Pycard	0.71625	0.628615	1.6351	2.88443	3.0619	4.80997	3.8316	5.2765	4.80467
Cfh	2.43259	3.18412	2.46052	4.46259	12.8281	16.3866	21.4754	23.5256	31.0567
Islr	11.1143	11.4476	33.3883	96.1363	292.848	368.04	441.11	420.377	446.953
Kazald1	2.46115	1.0601	2.28476	4.50078	15.5424	15.7104	22.0178	27.7791	26.7699
Gpr88	0.059917	0.83672	1.56385	1.7849	2.90253	2.94236	2.08398	2.91858	2.79677
Map2k6	0.403245	0.956987	1.19805	3.3262	5.88397	6.02734	6.6045	7.30288	7.16287
Ifi204	2.5951	5.11167	13.3731	12.0758	4.77191	4.54504	3.6049	3.65334	5.06335
S100b	2.0013	3.36641	4.46845	8.50221	15.5269	21.8543	27.5779	30.5177	35.4536
Meox2	6.29498	7.81139	14.2262	38.4802	71.0111	86.0194	92.0437	92.0473	88.5895
Fgf7	142.017	245.815	238.607	207.279	194.77	188.22	182.124	184.336	164.321
Phf11d	0.105444	1.46908	7.82934	11.3134	5.41006	3.6237	3.51215	2.90809	2.67699
Tnmd	127.374	115.951	133.349	256.103	519.267	630.474	646.062	630.045	604.874
Ccl5	0	0.877743	1.99029	2.11936	0.786517	5.01783	4.15436	2.21497	3.74551
Serping1	18.4331	24.4973	41.8731	74.943	212.663	308.923	391.825	414.25	525.392
Adamts18	0.0702823	0.0469457	0.038647	0.125851	0.185335	0.937878	2.33498	2.81757	6.03529
Hpgd	0.323481	0.225497	0.517014	1.66385	3.40899	3.96853	6.08677	11.0009	18.5894
Klf15	0.077188	0.0442029	0	0.129681	0.601025	0.995548	1.98022	2.31117	1.98685
C1ra	1.67108	3.35831	5.60602	6.87247	13.4955	16.8491	16.1535	17.6706	16.4341
Limch1	10.2281	5.28721	4.25327	7.42688	17.7116	25.7191	31.2066	30.1091	29.4646
Dock8	0.115599	0.0899334	0.280081	0.493886	1.04218	1.24896	2.84607	2.72842	3.94557
Col13a1	0	0	0	0	0.0682495	0.00888707	0.117121	0.0624727	0.196294
Cygb	1.03061	0.671746	0.932645	3.43883	11.5912	20.8337	31.2736	32.7759	48.2458
Ifi44	0.517122	6.85561	35.7015	46.4951	13.2786	7.64157	3.88954	2.31102	2.79698
Abca8b	0.23426	0.891229	1.6273	1.83315	2.23829	2.67783	2.60083	2.90485	3.12473
Gm12250	0.0521103	0.0620391	1.25073	1.69014	0.694131	0.757587	0.201854	0.553331	0.384463
Crispld1	0.344093	0.687124	1.71384	7.13589	17.8535	14.7563	19.5731	20.5677	25.2131
Gbp3	0.67958	4.0048	18.219	34.3799	14.9247	12.3361	9.12224	8.02558	10.0609
Parp14	0.76786	2.90513	9.37291	15.8221	8.82319	7.68213	6.13847	4.69609	6.78294
Col9a3	1.58615	4.31581	9.03803	21.0484	36.8952	22.3912	18.8121	14.4927	10.7897
Aoc3	4.57613	4.91822	6.57081	12.4941	33.3033	46.0345	55.5464	56.9222	77.7886
Gm4951	0.10656	1.02201	9.04281	21.2743	14.5328	14.5131	11.5987	8.90204	10.6451
Palm3	1.79139	1.81885	1.79483	2.1627	3.65355	2.87542	3.0391	2.39268	2.76475
Col8a2	8.92061	4.85825	11.0372	27.1343	37.6851	44.1157	46.341	45.2595	49.8967
Tle2	0.827066	1.27712	1.68091	2.16191	3.41697	4.48612	3.96478	3.31653	2.6356
Sparcl1	0.212422	0.427044	1.71257	4.20479	10.8814	9.24556	11.6944	12.2571	11.7784
Glt8d2	1.41066	2.52965	3.21149	6.6833	12.8391	17.5103	20.0679	20.8535	22.2856
Gpx3	42.2511	81.627	103.451	148.767	419.461	647.264	886.861	932.754	1400.29
Rassf4	0.0844171	0.525757	0.590551	1.78501	4.19407	4.25844	3.26172	3.58221	3.68374
Vit	4.88927	6.74762	8.50808	8.52974	10.4787	13.5699	16.2161	14.4868	12.4697
C1s1	3.12755	6.35838	11.5063	19.926	43.5056	50.8015	56.8225	61.2442	64.5797
Chil1	0	0.0638542	0.0813346	0.332272	0.885931	1.13812	1.26877	2.75189	5.53402
Zim1	0.938779	1.69034	2.73359	6.90469	7.07028	7.75836	4.5477	4.17981	3.92379
Pdzrn4	0.0669288	0.369619	0.212176	0.899042	2.893	3.14363	3.63968	3.37213	3.77806
Saa3	0	0.100276	0	0	0	0	0.097152	0	0
Olfml2a	0.0438741	0.25489	0.44975	1.50006	6.27886	5.67557	5.15905	5.47945	5.958
Negr1	0.448448	0.421638	0.609684	1.99647	6.97974	8.87484	12.9854	14.3792	15.71
Gfra1	0.423985	1.23776	1.84163	2.13205	6.84346	6.88566	7.77503	6.53166	7.80466
Xylt1	0.922433	0.67313	0.807598	1.89081	1.38968	1.54739	1.6742	2.50271	1.43956
Ptn	27.2766	43.8638	135.212	548.964	1847.87	2030.84	2219.23	1915.92	1665.1
Synm	0.20816	0.31719	0.629079	1.63439	5.55017	6.43426	7.29541	7.5874	8.33284
Olfml1	0.278829	1.20472	4.79387	18.1946	37.1966	49.3182	57.6343	58.148	65.8908
Col9a2	0.0263933	0.0488569	0.189511	0.616338	2.1466	2.27778	2.95085	2.53678	2.1662
C4b	0.0942283	0.2382	0.699329	1.88784	4.27945	5.4424	4.21661	4.71166	6.17102
Tmtc1	0.663031	1.27797	3.08973	7.89035	21.1402	25.7851	30.3355	28.3827	34.1684
Elmo1	0.613377	0.546551	0.564112	1.20754	2.88649	3.96014	3.72319	3.44797	5.28118
Esm1	16.3899	10.0135	8.89397	8.16441	12.3358	21.6406	34.0549	54.3507	63.3513
Adam23	15.9943	33.2971	49.665	61.2309	85.9292	97.3177	108.029	93.3992	102.677
Cmya5	0.0587102	0.208148	0.374432	1.0265	1.69907	1.90849	2.76346	2.27499	2.30083
Galnt5	0.751145	0.716523	1.26419	2.28481	2.52977	3.01367	3.32632	3.81776	3.75009
Cdkn1c	3.60505	9.77388	21.7891	74.9974	217.81	207.894	206.431	168.048	138.155
Gdf10	1.82516	1.59526	3.75864	8.60204	18.2801	35.0522	52.6331	65.5391	84.9083
Lcn2	0	0.0479733	0.140147	0.138398	1.07066	2.25645	4.1154	4.11175	6.52233
Mmp13	4.41709	36.9753	90.0372	129.981	118.37	75.125	61.7952	71.6201	79.1739
Aim1	0.379777	0.361929	0.710834	0.975803	1.81045	2.25821	1.71508	1.17338	1.59389
Cp	1.39341	6.86008	8.37738	11.2264	18.3008	24.2168	32.14	36.1502	52.4723
Cntn1	0.148233	0.153039	0.213966	0.353111	0.541629	0.883341	0.596566	0.747726	0.585005
C3	0.191875	0.283307	0.530235	3.05363	19.0551	30.672	40.5166	39.0659	56.29
Gbp5	0.0462112	0.033152	0.266626	0.44646	0.287166	0.348817	0.286936	0.209911	0.624762
Kcns1	0.0390687	0.0867755	0.383925	0.660894	2.33383	1.8885	1.67753	2.45076	2.5924
Clu	1.43251	2.25285	4.73203	13.2029	67.229	102.467	134.386	131.272	142.681
Cacna1d	0.0154415	0.0618481	0.123708	0.10583	0.223424	0.287529	0.281393	0.438511	0.566902
Steap4	0.333534	0.973532	2.12789	7.10036	47.9964	66.0647	56.5197	74.7126	70.4891
Gsta4	26.2554	34.0115	34.1359	36.9504	56.027	71.4753	91.3048	104.717	113.206
Egfl6	5.38481	8.01722	28.5882	133.004	697.374	915.531	1066.64	923.211	965.014
Lbp	1.50237	2.92972	5.0134	12.5304	40.1564	72.0982	96.2323	104.648	144.582
Lgals4	0	0.159234	1.05509e-06	7.3142e-07	5.9245e-07	0.359375	0.446229	0.36706	0.12278
Col11a2	0.0543063	0.0921976	0.150004	0.481519	0.587552	0.838072	0.996578	1.4201	3.16423
Lrrc4	0.152585	0.299045	0.509599	0.892076	0.508156	0.519757	0.413404	0.385486	0.962949
Calml4	0.709926	0.676659	0.652074	2.3063	4.60898	4.54727	2.85489	3.15113	2.68406
Cxcl9	0	0.138325	0.4673	1.05948	0.323076	0.597751	0.96084	1.92104	1.95613
Ifi27l2a	1.04875	0.872334	17.6071	61.4526	30.7901	19.2997	7.55873	12.3407	5.41725
Susd5	0.168019	0.119365	0.0900959	0.367252	0.911623	0.857375	1.21373	2.3001	2.28404
Diras2	0.409067	0.411778	0.687718	0.639071	1.29878	0.827542	0.349393	0.5542	0.375995
Penk	2.74783	3.10655	9.32772	50.8276	185.513	192.095	197.628	204.233	191.731
Sned1	6.73483	11.4975	17.8991	25.1874	46.4113	44.1403	32.9818	28.8816	29.7447
Ggt5	0.0585992	0.230536	0.320832	0.875765	0.901529	1.51928	1.59779	1.1269	1.57247
42982	0.32851	0.503406	0.436513	1.20502	1.96754	2.64565	3.84194	3.73031	5.00006
Col14a1	0.76164	1.40259	3.72177	21.9476	79.1312	102.327	114.897	107.561	112.343
Abi3bp	3.54018	9.76658	26.5183	74.1797	185.388	227.992	256.505	239.527	279.14
Sorcs1	0.0558056	0.0223294	0.0767503	0.321748	0.770694	0.730707	0.606381	0.595084	0.390483
Mfi2	0	0	0.0383115	0.022923	0.0947603	0.0591082	0.0239021	0	0
Fzd9	0.0176239	0	0.157573	0.284096	2.21992	1.48391	2.71993	1.59067	1.01045
Sox9	15.4055	25.2167	29.4664	42.1139	52.1645	51.8675	51.4571	42.5721	38.9994
Chrdl1	0.828754	1.44473	5.08686	23.2217	86.8928	125.092	160.556	167.091	193.316
Pparg	4.63345	1.6993	1.44533	3.64548	12.1389	21.4686	23.8958	25.9135	29.4933
Dner	7.73	3.32512	2.23406	3.74595	4.41524	4.4505	5.4462	6.57804	5.78607
Palmd	0.313971	0.757928	1.56496	2.76586	5.97501	7.69356	11.2098	12.2835	11.746
Comp	1.05527	2.1625	3.12824	7.18619	37.452	51.7705	52.3731	54.8798	66.3407
Smoc1	4.00583	1.87782	1.31846	3.87812	11.7998	18.5519	22.1554	22.0376	24.9802
Dio3	0.23599	1.16306	0.651881	0.729392	1.27738	1.29537	0.946028	1.01283	1.08089
Hp	0.114763	0.191681	0	0.196818	4.03965	8.46763	12.1888	21.7383	27.9255
Cxcl12	21.3561	43.8331	82.6037	152.25	349.704	443.644	449.357	556.783	563.84
Entpd3	0.0697597	0.134577	0.508542	2.64176	8.35072	6.62245	5.25826	4.5176	5.01277
Serpinb1a	3.73741	20.021	30.0568	22.3542	19.3115	16.4728	10.7028	11.9145	9.54967
Rspo3	7.31371	10.6169	20.4862	68.9326	165.565	218.783	212.901	219.362	197.005
Matn4	0.367026	0.444099	1.0183	7.17113	38.0447	51.3533	59.3445	65.8267	54.9863
Rspo2	0.54237	1.72588	3.04543	7.15607	16.8283	21.9453	21.0642	26.3162	21.9466
Sfrp2	16.3783	17.9328	39.5359	255.885	1872.77	3027.77	3682.54	3458.33	4226.9
Scara5	0.29912	0.685329	1.49799	6.66399	40.3032	54.6776	72.0767	65.3135	83.2442
Hgf	3.44715	8.0117	11.3085	16.1979	16.5535	16.7291	14.1339	16.9349	14.4635
Lect1	0.452888	0.227568	0.95661	5.92238	34.6534	44.5478	64.7617	64.4939	82.6597
Gprin3	1.96355	0.472663	0.716061	3.03812	2.84988	2.8181	3.62141	4.49221	5.17751
Angpt1	1.0045	5.26156	10.6213	21.1612	32.0452	31.5713	27.6824	29.3724	28.8603
Fmo1	0.307586	0.381526	2.0979	10.6041	49.3947	69.063	87.7961	75.0444	92.0072
Stk32b	0	0	0.0743737	0.179491	0.49967	0.757651	1.13587	0.805011	1.02205
Ucma	0.427501	1.03468	5.89204	9.67614	14.986	15.6883	29.1969	53.3348	71.3578
