# Supplementary material for: Wnt co-receptors Lrp5 and Lrp6 differentially mediate Wnt3a signaling in osteoblasts
Source: PLoS One. 2017 Nov 27;12(11):e0188264. doi: 10.1371/journal.pone.0188264 (PMC5703471; doi:10.1371/journal.pone.0188264)
Supplement: S6 Table — Fold changes are given in log2 scale. Empty cells represent no significant change in expression. (XLSX) [file pone.0188264.s007.xlsx]

## Sheet: S6 Table
S6. Genes differentially-regulated in Lrp5/Lrp6 receptor knockouts compared to respective controls. Fold changes are given in log2 scale. Empty cells represent no significant change in expression.
Gene	Lrp5KO vs. WT	Lrp6KO vs. Lrp6fl/fl+TMX	Lrp5/6KO vs. Lrp5fl/fl;Lrp6fl/fl+TMX	WT+Wnt3a vs. WT
Cd24a		0.664179	0.71977	0.796592
Scn3a		0.824028	0.806111	0.824596
Syndig1			0.689038	0.593658
Inhba			0.869763	0.743242
Serpine1			0.740932	0.845071
Ankrd1	-0.81406		0.607518	0.997488
E030011O05Rik			0.702429	1.18602
Pamr1			0.657927	1.77719
Hdac9	1.05865	0.911103		0.998593
Sfrp4		0.694998		0.596814
Spock3		1.12624		0.646015
Fam84b		0.616646		0.692371
Moxd1	-0.751427	0.788155		0.93087
Fam101a		0.96588		1.03355
Aldh1a7		0.669068		1.11587
Col26a1		1.09504		1.1499
Sfn	-2.17741	1.5541		1.27572
Gjb2		1.39643		1.43031
Igfbp2		0.597961		2.18667
Ndnf		-0.775808	-0.867751	2.79912
Slitrk6	0.742216		-0.654476	1.38222
Kcnj2	0.964446		-0.707095	1.68776
Lin7a			-1.17162	0.681457
Egln3			-0.835864	0.685008
Artn			-0.681589	0.727842
Dpt			-0.645034	0.732653
Porcn			-0.859055	0.733399
Ch25h			-0.689341	0.753682
Slc16a3			-0.653539	0.835976
Spry1			-0.709293	0.933717
Fgf21			-0.958787	0.961102
Insc			-0.790106	1.02311
Tspyl5			-0.624506	1.03314
Ahr	-1.02153		-0.782036	1.09889
Nkd1			-0.652886	1.1215
Aldh1a2			-1.37312	1.28403
Tnfrsf19			-1.37782	1.59866
Apcdd1			-0.630891	1.70149
Tnfsf15			-0.665083	2.0242
Axin2			-1.013	2.74086
Lurap1l		-0.607587		1.00555
Dynap		-1.45661		1.60527
Lypd6		-0.706993		1.84159
Grem1		-0.851503		1.88825
Kcnj15	1.07471			0.649915
Vgf	0.821725			0.703451
Tnfaip6	0.707973			0.704017
Prg4	0.899911			0.808163
Cxcl14	1.56506			0.899419
Dio2	1.08587			1.97107
Grik3	0.69229			2.22055
Actg2	-0.608499			0.776612
Ahrr	-0.698358			1.06103
Cnn1	-0.802984			1.27945
Ctnnd2	-0.588343			1.29973
Col7a1	-0.806877			1.69466
Lgals3bp	0.699051	0.614428	0.827172	-0.861258
Irgm2	0.949321	1.3236	1.42769	-0.738615
Lect1	-0.710701	1.38875	1.20573	-2.8634
Comp		0.959688	0.609181	-2.12673
Col11a2		1.38914	0.88418	-1.63926
C4b		1.00258	0.733927	-1.4591
Col9a2	-0.685234	1.31619	1.10619	-1.45496
Zim1	-0.701838	0.732712	0.767681	-1.34119
Col9a3	-0.777744	1.22121	1.08601	-1.23184
Parp14		1.04831	1.40543	-1.23161
Gbp3		1.75024	1.78206	-1.22619
Ifi44		2.02989	1.31985	-1.20904
Psmb8		0.87118	0.855163	-0.996086
Tlr3		0.648665	1.15171	-0.993315
Rnf213		0.741721	1.61984	-0.993082
H2-Q4		0.640028	0.841728	-0.985574
Nlrc5		0.815273	1.18816	-0.975426
Dhx58		1.17994	1.34423	-0.919445
Gbp6		1.63075	1.55585	-0.917474
Igtp		1.57708	1.30594	-0.916283
Fgd4		0.5967	0.71212	-0.874116
Trim30a		1.60984	1.90745	-0.868259
Ifih1		1.23887	1.29522	-0.86761
Slfn8		1.47687	1.49065	-0.864548
Uba7		0.639309	0.85949	-0.790077
Trim21		0.744949	1.1781	-0.767277
Col9a1		1.3368	0.6956	-0.759496
Nfasc		0.83813	0.681228	-0.741768
Dtx3l		0.618902	1.00368	-0.740111
Parp10		0.77647	0.837213	-0.736484
Rtp4		2.02181	1.39465	-0.724499
Gbp7		1.45426	1.4578	-0.708121
Tap1		0.630276	0.92279	-0.687374
Stat1		0.63726	1.1548	-0.674017
Trim34a		0.862584	1.04087	-0.669796
Col2a1		0.983224	0.913102	-0.649928
Trim12c		0.608013	0.948841	-0.60007
Parp9		0.76022	0.960004	-0.599869
Hgf	0.942625		0.686289	-2.76314
Cacna1d	0.658795		0.761189	-1.58148
Psmb9	0.828509		0.779677	-1.06234
Mnda	0.903008		1.00535	-0.865724
Sp110	0.808018		1.3006	-0.851335
Gprin3			1.10766	-2.98654
Dner			0.703808	-2.06205
Susd5			0.813583	-1.72865
Gbp5			1.63652	-1.56265
Aim1			1.47399	-1.54098
Xylt1			0.713637	-1.41019
Rassf4			0.679998	-1.30059
Gm12250			1.58995	-1.21206
Ccl5			1.37832	-1.14995
Phf11d			1.36093	-1.1415
Ifi204			1.34225	-1.13075
Pdgfd			0.827564	-1.07902
Peg3			0.769567	-1.03915
Slfn5			1.55967	-1.0333
Ube2l6			0.610927	-1.02061
St3gal6			0.663606	-1.00017
Rcsd1			0.592694	-0.946028
Sorbs2			0.591287	-0.931409
Epas1			0.676683	-0.912001
Herc6			1.12025	-0.901357
Npr3			0.91251	-0.877862
Sp100			1.29438	-0.87412
Srsf12			0.753705	-0.873415
Apod			0.810561	-0.866033
Angpt2			0.685042	-0.858556
Dhrs9			0.77041	-0.854772
AW011738			1.66602	-0.844906
Thsd7a			0.745764	-0.813532
Eps8l2	-0.670489		0.642914	-0.777618
Oas1b			1.29344	-0.765805
Gbp2			1.43827	-0.761265
Tbx18			0.70815	-0.726669
Tor3a			0.771595	-0.685216
Tlr7			0.796695	-0.663701
Frmd4b			0.727476	-0.660869
Lama2			0.674153	-0.660007
Lrrn4cl			0.592187	-0.646628
Cd55			0.789876	-0.644358
Trim12a			0.951237	-0.638369
Pik3ap1			1.20464	-0.622349
H2-T24			1.21465	-0.58726
Palmd	1.09479	0.589732		-2.08734
Mmp13	0.720835	0.678896		-1.53061
Rbp4	1.03872	1.32529		-0.692336
Scara5		0.650172		-2.6705
Matn4		1.13251		-2.38654
Smoc1		1.02351		-2.13555
Fzd9		1.04046		-1.91909
Mfi2	-0.960369	1.26071		-1.90205
Lbp		0.894086		-1.60462
Clu		1.07137		-1.57659
Kcns1		0.776959		-1.56835
C3		0.641697		-1.55579
Gdf10		0.805174		-1.51571
Tmtc1		0.86843		-1.46542
Olfml2a	-0.629081	0.791842		-1.36051
Dock8		0.588127		-1.19604
S100b		0.64381		-1.1317
Slc4a10		0.630156		-1.05804
Tmem8		0.711958		-1.054
Rab11fip4		1.13266		-0.991723
Atp1b1		0.603235		-0.96467
Il1rn		0.694545		-0.96193
Serpinb9		0.716921		-0.938426
Fbln7		0.874108		-0.879816
Slc16a4		0.720985		-0.870343
Sorl1		0.595811		-0.849052
Serpina3n		1.05335		-0.80591
Epha5		0.660915		-0.724165
F13a1		0.87057		-0.71909
Itih2		0.600323		-0.704482
Epyc		1.17678		-0.675044
Prkcb		0.624488		-0.643739
Fxyd1	0.726179		-0.665913	-1.04815
Ptgfr			-0.764952	-1.11451
Cd74			-0.806064	-1.00798
Clec11a			-0.589424	-0.961911
Col5a3			-0.606555	-0.906415
Dleu2			-0.603287	-0.707763
Meox1			-0.937047	-0.664755
Ostn			-0.626409	-0.621473
Aoc3		-0.715692		-1.24407
Meox2		-0.759896		-1.13493
Megf10		-0.749771		-0.913006
Dlk1		-0.585712		-0.697917
Cxcl12	0.745543			-2.16515
Ifi27l2a	1.08648			-1.71114
Cp	0.630612			-1.54946
Gfra1	0.627218			-1.39555
Hpgd	0.848167			-1.17807
Serping1	0.6566			-1.1582
Srgn	0.879947			-1.03192
Mt2	1.08253			-0.975849
Dcn	0.637389			-0.931603
Lgr5	0.647198			-0.929489
AA467197	0.854501			-0.911376
Ednrb	1.24187			-0.880723
Serpina3g	0.591251			-0.770259
Ccl7	0.632822			-0.637447
Lgals4	-0.715747			-1.63804
Limch1	-0.667505			-1.1955
Abca6	-1.46987			-0.949086
Ntrk2	0.99782	1.53103	0.688245
H2-T23	0.916377	0.601037	0.737621
Siglec1	0.938504	0.849325	0.856911
Trim30d	0.754565	1.0245	1.28507
Pou3f4	1.98558	1.93978	1.5699
Tgfa	-0.768299	1.04306	0.614442
D630003M21Rik		0.736911	0.643299
Irf9		0.715664	0.678076
Veph1		0.86835	0.767731
Cemip		0.67136	0.791049
Sema3d		1.49906	0.896435
Cd80		0.617589	0.968439
Hal		0.708841	0.970058
Stat2		0.709978	0.979142
Vnn1		0.731181	1.06812
Xaf1		0.948444	1.11119
Helz2		0.604275	1.13112
Bst2		0.933409	1.14842
Klhdc7a		1.03753	1.17587
Clca3a1		1.0462	1.17916
Samd9l		0.610056	1.18888
Serpinb9b		0.600128	1.22225
Irgm1		0.994957	1.25518
Crct1		0.622278	1.35763
Frzb		1.51741	1.38378
Irf7		2.10556	1.53053
Iigp1		2.79783	1.64649
Usp18		2.2255	1.71896
Ifit1		3.52491	1.73511
Xist		6.31342	1.78134
Oasl2		1.9813	1.78509
Ifit3		2.86868	1.78649
Isg15		2.7553	1.81051
Wdfy1	1.12725	-0.614669	1.2954
Siglecg		-0.852681	0.673217
Serpinb2		-0.660276	1.15266
Alpk1	0.945409		0.631127
Coch	0.659182		0.685257
Ms4a6c	0.99038		0.691409
Mndal	1.257		0.784176
Fcgr1	0.987856		1.20316
Slfn10-ps	0.64966		1.21174
AI607873	0.756694		1.34942
Zbp1	0.882691		2.11152
Rprm			0.589398
Nrg1			0.590171
Inpp5d			0.5907
Wnk3			0.590873
Tulp4			0.591751
Ptpre			0.592425
Vps13c			0.59333
Erc2			0.594859
Ccng1			0.596069
Tlr13			0.600231
Mocos			0.60162
Abcc3			0.601741
Pml			0.602277
Ptpn7			0.607213
Tnfrsf14			0.608366
Fbxo32			0.609118
Arap2			0.610091
Nrros			0.616189
Uprt			0.618907
Tnfrsf11b			0.620426
Cd93			0.621012
Gm2115			0.621148
Exoc4			0.621357
Klhl11			0.623448
C3ar1			0.624948
Cbl			0.626616
Aldh1l1			0.628409
C920009B18Rik			0.63053
Ahnak			0.631362
Ly9			0.63245
Col8a1			0.640363
Adamts6			0.641754
Hmgcll1			0.644232
Slc16a13			0.649997
Lnpep			0.650269
Sox5			0.650383
Flrt2			0.652044
Xrn1			0.654532
Slc43a2			0.654821
Cd180			0.655226
Apol6			0.657156
D030025P21Rik			0.657369
Nbeal1			0.658368
Masp1			0.658606
Znfx1			0.659307
Ptk2b			0.659932
Clcn5			0.663377
Gm13372			0.667851
D830031N03Rik			0.673308
Fibcd1			0.673457
Galnt18			0.673823
Dnah8			0.676851
9230114K14Rik			0.677274
BC005561			0.677313
Fam212b			0.680285
Gdf6			0.6831
Zbed6			0.688617
Trp53inp1			0.694491
Lrp2			0.699659
Adrbk2			0.701681
Sncg			0.703087
Ctgf			0.707881
Apold1			0.71062
Slc37a2			0.717759
Parp12			0.719199
C130083M11Rik			0.719795
Pik3r5			0.720667
Styk1			0.721494
Adar			0.722109
Cd300a			0.722638
Ifi35			0.722754
Slc6a17	-1.38863		0.723557
Abca8a			0.724071
Mgat5			0.725122
Fat4			0.726758
4930470H14Rik			0.73436
Flt4			0.736647
Tdrp			0.739445
Ifit2			0.742276
A630089N07Rik			0.742784
Apol7a			0.743866
Rtn4rl1			0.749176
Cpeb4			0.750252
Miat			0.758665
Slit1			0.76551
Fcgr2b			0.771309
Eda2r			0.779288
Gata2			0.780121
Acan	-0.666585		0.790876
Tmem200a			0.79375
Trim25			0.79674
Slfn9			0.799573
Havcr2			0.80575
Zbtb20			0.806705
Slc2a9			0.813871
Kcnq1ot1			0.82242
Il18bp			0.839142
Fat1			0.839586
Plin4			0.8398
Rasgrp3			0.847014
2010300F17Rik	-0.836063		0.847794
Ptprc			0.861214
Cd300lb			0.863374
Celf5			0.863428
Nav2			0.86696
Slc26a7			0.867653
Gm6548			0.870356
Ppbp			0.879538
Mab21l3			0.890551
Rgs4			0.891846
Perp			0.906075
Malat1			0.914565
Apol9a			0.915067
Pappa			0.918122
Krt19			0.931147
Pdk4			0.931789
Wnt2			0.959432
Tbc1d2			0.970136
Ddx58			0.981122
Mctp2			0.999956
Oas1c			1.00841
1700007K13Rik			1.01465
Eif2ak2			1.04004
Cd274			1.04331
Rgs5			1.04776
Slfn2			1.06925
Lgr6			1.08102
Ackr4			1.0852
Prrg4			1.12289
9530053A07Rik			1.13265
Ano3			1.13866
Igsf9b			1.1755
Cmpk2			1.30132
Ifi47			1.30519
Tfap2b			1.32913
Apol9b			1.38675
Oasl1			1.44501
Rgs17			1.47894
Oas1a			1.59001
Ddx60			1.61284
Mx1			1.65237
Ifit3b			1.78552
Gbp9			1.81694
Rsad2			1.90331
Ifi202b			1.91342
Ifi203			1.91923
Mx2			1.97576
Oas2			2.08084
Krt7		1.02107	-0.606804
Mmp9	1.0541	0.590315
Il33	0.827585	0.603451
Mpeg1	1.54159	0.610975
Adgre1	0.641569	0.622449
Cd53	0.853628	0.629255
Eno1b	4.89448	0.632414
Bst1	0.792922	0.653757
Gbp2b	5.67119	0.665188
Fam19a2	0.880071	0.771127
Fbxo2	0.940237	0.787113
Nell1	0.90909	0.909647
Otor	1.74198	2.02681
Slc2a12		0.585159
Itgb4		0.585777
Zfp951		0.599904
Lilr4b		0.600987
Shroom1		0.606608
Apobec3		0.606973
Cybb		0.612192
Fam46b		0.613634
Zfp612		0.619238
Gm5617		0.621332
Cdkl5		0.621674
Foxd1		0.623495
Bmp5		0.623664
Clec4n		0.634407
Prdm6		0.634651
Zfhx2		0.636554
Mmp12		0.637181
Tpd52l1		0.642818
Ntrk3		0.644434
Mdfi		0.649948
Rdh12		0.654393
Wfikkn2		0.656014
Pantr1		0.656052
Trpm6		0.662877
Fam13a		0.66403
Klc3		0.6656
Mrc1		0.669048
Apoe		0.670633
Lama1		0.672669
Phex		0.674581
Serpinb6b		0.680783
Rasgef1b		0.684845
Slitrk5		0.685227
Unc5a		0.699322
Zic4		0.700566
Ccdc125		0.705018
Arhgap22	-0.777986	0.708488
Igfbp5		0.710687
Clec12a		0.716308
Arhgap30		0.738332
Cys1		0.746395
Ntn3		0.750972
Elmo3		0.752448
Tfcp2l1		0.758046
Zic3		0.764753
Serinc2		0.779538
Nptx1		0.786591
Mecom		0.788555
Ifitm10		0.796688
Atp6v0a4		0.82337
Efcab11	-1.02126	0.897772
Trnp1	-1.08304	0.91335
Tspan13		0.952728
Slc5a5		0.963305
F5		0.974711
Zfp429		1.0168
Syt8		1.05565
Lcp2		1.09658
Itga2		1.10169
Trp63		1.10408
Clec3a		1.29517
Mia		1.32311
Matn3		1.39284
Krt8		2.33349
Cxcl10		2.95134
Car3		3.99688
Col15a1	-0.756182	-1.10972	-0.993186
Tnnt2		-0.840078	-0.914726
Actc1		-1.13596	-0.864884
Myog		-1.11128	-0.836817
Myl4		-0.707055	-0.763489
Tnni1		-0.765953	-0.754194
Myod1		-1.2195	-0.737714
Erbb3		-0.648357	-0.725872
Mybph		-0.916362	-0.70504
Tnnc2		-0.775872	-0.67222
Acta1		-0.729242	-0.636301
Igfbp3	0.88587		-0.684503
Cadm4			-1.64105
Ngfr			-1.41496
Sim2			-1.28693
Ndufa4l2			-1.27771
Ibsp			-1.2128
Spon2			-1.17039
Fndc1			-1.11648
Lgi2			-0.908887
Plp1			-0.897851
Nxph4			-0.880383
Angptl6			-0.858857
Ier2			-0.81585
Irx1			-0.815208
Pgm5			-0.807842
Car6			-0.800821
Eln			-0.792861
Tmem204			-0.791783
Cox6a2			-0.753444
Eepd1			-0.744061
Zcchc5			-0.741486
Hsd17b1			-0.735631
Rdm1			-0.735208
Foxl2			-0.716739
Rcor2			-0.703745
Sod3			-0.693155
Omd			-0.673386
Wdr54			-0.667617
Chchd10			-0.665167
Galnt9			-0.665004
Nrep			-0.636331
Gm13889			-0.635406
Slc25a29			-0.632391
Macrod1			-0.628219
Tnnt3			-0.619666
Gas7			-0.619321
H1fx			-0.616229
Nrip2			-0.6141
Apln			-0.613206
Endog			-0.612709
Gsc			-0.610116
Mei4			-0.606027
Mgarp			-0.599183
Ngef			-0.598039
Hopx			-0.594965
Lrrc17			-0.589971
Cdsn			-0.589288
Serpina3h	4.73214	-1.66925
Cxcl1	0.880057	-1.27072
Cxcl5	0.923966	-0.639305
Pde1a	0.795515	-0.604343
Crip1	0.589562	-0.603246
Pitx1		-1.44816
Tbx3		-1.25367
Shox2		-1.2533
Arpp21		-1.1309
Actn2		-1.09248
Kitl		-1.00793
U90926		-0.989708
Myh3		-0.978399
Smyd1		-0.945464
Neb		-0.926463
Trim72		-0.922966
Synpo2l		-0.90155
Eif2s3y		-0.894851
Chrng		-0.892815
Tmem8c		-0.892352
Ddx3y		-0.870567
Has1		-0.859417
Emx2os		-0.848373
Barx1		-0.846007
Ccdc109b	-1.06801	-0.841177
Emx2		-0.830535
Tnnc1		-0.801556
Gm15645		-0.799887
Kdm5d		-0.799499
Tbx2		-0.791078
Avpr1a		-0.790862
Uty		-0.783468
Ablim3		-0.779788
Ttn		-0.777932
Dlx1		-0.772524
Dlx2		-0.739899
Gpr141		-0.731889
Ms4a4d		-0.725323
Pcdh20		-0.725037
Xirp1		-0.719669
Rem1		-0.711847
Cfap69		-0.701682
Casq2		-0.698462
Sostdc1		-0.677737
Mylk4		-0.673748
Obscn		-0.672794
Des		-0.666672
Pax9		-0.666005
Slc6a15		-0.659711
Rab6b	-1.92297	-0.658012
Flt1		-0.651013
Lrrn1		-0.636999
Gsto1		-0.634231
Anxa8		-0.631931
Tmeff2		-0.628567
Thbs4		-0.619143
Cxcr6		-0.617494
Myom2		-0.596735
Cacna1s		-0.594555
Myl1		-0.593145
Aldh1a3		-0.588284
Ldb3		-0.58628
Pi15		-0.585329
Ppif	0.585625
Col3a1	0.587516
Serpine2	0.587618
Atp6ap2	0.593289
Snhg6	0.593309
Faap20	0.594601
2410018L13Rik	0.600179
Atp6v0b	0.609511
Shtn1	0.619012
Hk3	0.61916
Fcer1g	0.623168
Rabac1	0.628043
Ctss	0.628711
Mir22hg	0.629577
Ddx4	0.634295
Yy2	0.644208
Adra2a	0.645122
Ubiad1	0.65044
Fth1	0.657548
Ism1	0.659586
Glrx	0.662714
Crip2	0.662732
Ccr1	0.663368
Ctsk	0.664623
Gch1	0.675694
Fam65c	0.685263
Slc13a3	0.68616
Cd47	0.705499
Cuedc1	0.705675
Ccl2	0.706749
Tex15	0.715677
Gatm	0.721661
Chd3os	0.724855
Casp4	0.740807
S100a16	0.751332
Wnt16	0.755297
AI506816	0.762775
Adh1	0.764064
Abca5	0.771091
C1qc	0.772864
Mt1	0.782474
Tnfsf11	0.798761
Rps12	0.817609
Fabp4	0.825517
Adi1	0.825612
D430020J02Rik	0.83453
Ulbp1	0.83804
Xdh	0.84088
Hspb7	0.854272
H2-M2	0.855525
Stk32c	0.875376
Tmem181b-ps	0.885462
Fbxo27	0.890658
H2-D1	0.894742
Tifa	0.900946
H2-Q7	0.919311
Mmp3	0.978663
Fabp5	1.00711
Ptger4	1.01087
A930033H14Rik	1.01178
Slc9b2	1.08508
Ms4a6d	1.08945
Dynlt1b	1.11316
Sycp3	1.15248
Gm4924	1.15887
Cfb	1.17148
C1qa	1.18618
Pcsk5	1.21155
A930005H10Rik	1.30475
Ms4a7	1.33145
Il6	1.38441
Efcab7	1.42695
Acp5	1.68178
BC022687	1.7385
Rps19-ps3	1.867
Aldh3a1	2.0301
Serpina3i	2.23346
Prok2	2.46642
H2-K2	3.20837
BC002163	4.64689
1810037I17Rik	4.65054
Ttr	4.79584
Gm8909	5.61378
1700030C10Rik	-1.90731
Ccdc40	-1.73601
1190007I07Rik	-1.72913
BC100451	-1.23609
H2-DMb1	-1.22868
Tmem88	-1.20035
Aunip	-1.19102
Cth	-1.14975
Myo7a	-1.12914
2610035D17Rik	-1.11354
Ndst3	-1.11157
Zfp984	-1.04863
Sept1	-0.983989
Amz2	-0.961655
Pdpn	-0.939579
9430038I01Rik	-0.932317
Ahdc1	-0.889856
Ramp1	-0.856033
Lmod1	-0.848844
Pop4	-0.836442
Msi2	-0.817231
2200002D01Rik	-0.816843
Ncmap	-0.813357
Phka2	-0.801575
2610507I01Rik	-0.790825
Mina	-0.784115
Coq8b	-0.775797
Tspan18	-0.761079
Zfp472	-0.722373
Hhipl1	-0.714047
Slc26a11	-0.709096
Krt10	-0.697156
Arl4d	-0.689242
Cdh3	-0.664317
Spry4	-0.659157
Dubr	-0.65559
Ahnak2	-0.654063
Aurkaip1	-0.644935
4732491K20Rik	-0.636543
Miip	-0.626841
Arc	-0.622854
Fblim1	-0.619995
Nacad	-0.615404
Tbcc	-0.609038
Pea15a	-0.6063
Wdr60	-0.603933
Cbx2	-0.599783
Adcy1	-0.596997
Tnfrsf1b	-0.592432
Kcnk2	-0.591807
