# Supplementary material for: Wnt co-receptors Lrp5 and Lrp6 differentially mediate Wnt3a signaling in osteoblasts
Source: PLoS One. 2017 Nov 27;12(11):e0188264. doi: 10.1371/journal.pone.0188264 (PMC5703471; doi:10.1371/journal.pone.0188264)
Supplement: S9 Table — Fold changes are given in log2 scale. Empty cells represent no significant change in expression. (XLSX) [file pone.0188264.s010.xlsx]

## Sheet: S9 Table
S9 Table. Genes differentially-regulated in Lrp5/Lrp6 receptor knockouts treated with Wnt3a compared to respective controls. Fold changes are given in log2 scale. Empty cells represent no significant change in expression.
Gene	Lrp5KO +Wnt3a vs. WT	Lrp6KO +Wnt3a vs. Lrp6fl/fl+TMX	Lrp5/6KO +Wnt3a vs. Lrp5fl/fl;Lrp6fl/fl+TMX	WT+Wnt3a vs. WT
Olfr1033	0.724804	0.718786	0.638162
Pou3f4	1.58601	1.58069	1.07377
Sema4f	2.60173	1.50006	0.665963	2.97528
Nell2	2.72109	1.41615	1.15263	2.82623
Axin2	2.57461	1.84149	0.611471	2.74086
Syt13	2.02536	1.20466	1.03646	2.05902
Tnfsf15	1.45822	1.59228	0.639271	2.0242
Hhip	1.74335	0.963705	0.629219	2.012
Inhbb	1.7633	1.12658	0.707036	1.88054
Pamr1	1.51824	0.859378	0.79062	1.77719
Col7a1	1.10843	0.646293	0.701479	1.69466
Dynap	2.18091	0.77731	0.870091	1.60527
Gjb2	0.840131	1.30239	0.849185	1.43031
E030011O05Rik	1.1216	0.792558	1.11516	1.18602
Ptgs2	1.48789	1.08588	0.724961	1.09746
Scn3a	0.590822	1.11807	0.884009	0.824596
Car12	1.1539	0.690427
Eno1b	5.39682	0.873241
Il16	0.743518	0.957332
Il33	1.68344	1.49075
Mmp3	1.17587	0.978343
Rarb	0.61982	0.674632
Sema3d	0.614882	1.34034
Slc16a2	0.679528	0.748711
Tnfsf11	1.32488	0.623301
Ndnf	3.02865	0.811475		2.79912
Tmem100	2.16235	0.991409		2.26068
Igfbp2	1.64745	0.706372		2.18667
Aqp5	2.1251	0.585919		2.09197
Tgfb2	1.7361	1.03065		1.92288
Ccbe1	1.83909	0.585321		1.78698
Cdh17	1.2207	1.18453		1.7855
Bmp7	0.935949	0.884029		1.73139
Kcnj2	2.187	0.796981		1.68776
Tnfrsf19	1.46157	1.02483		1.59866
Herc3	1.55748	0.928951		1.57757
Timp3	1.12158	0.939516		1.54309
Enpp2	1.75653	0.90155		1.53251
Gadd45g	1.17859	0.73242		1.40692
Fhod3	1.39306	1.00414		1.39604
Arl4c	1.3159	0.595616		1.38321
Slitrk6	2.15006	1.22971		1.38222
Plat	1.19885	0.623402		1.21305
Pmaip1	1.17411	0.741689		1.18353
Lif	0.786973	0.822789		1.17595
Col26a1	0.981339	1.19163		1.1499
Tec	0.974659	0.946203		1.14055
Slc20a1	0.989259	0.592675		1.10805
Ahr	0.740324	0.985843		1.09889
Stc1	1.79209	0.695111		1.08418
Ier3	1.34914	0.937699		1.07331
Scube1	1.16686	0.895967		1.05972
Rerg	0.89858	0.707813		1.03467
Fam101a	0.59972	0.778802		1.03355
Nrcam	1.43416	1.04921		1.01695
Cxadr	0.862657	1.13491		1.01153
Errfi1	1.07366	1.25957		0.99916
Hdac9	1.98816	1.23963		0.998593
Wif1	0.971139	0.848158		0.921974
Prickle1	0.977776	0.590513		0.911083
Slc16a3	1.06274	0.787989		0.835976
Dusp1	0.649507	0.805817		0.815849
Cyr61	0.888409	0.8949		0.80593
Fam131a	0.597459	0.693885		0.804065
Cd24a	0.648906	0.722465		0.796592
Sema5a	1.10292	0.623128		0.76055
Ch25h	1.01703	1.31288		0.753682
Elfn1	0.772897	0.655574		0.748645
Kcnj15	1.47744	1.04506		0.649915
Spock3	1.19592	1.17195		0.646015
Itm2a	0.586773	0.711023		0.634202
Sfrp4	1.11874	0.857535		0.596814
Cacnb2	0.644484	1.01663		0.596404
Enpp1	0.783768	0.59159		0.589167
Rbp4	0.662076	1.23561		-0.692336
Coch	0.999342		0.739424
Mpeg1	1.14439		0.643753
Tex15	0.862371		0.649547
Tmem200a	0.771111		1.02008
Wdfy1	1.11813		1.26694
Prss46	1.40174		0.589551	1.49912
Ngf	1.14991		0.642884	1.36864
Ctnnd2	0.732994		0.87508	1.29973
Lepr	0.765097		0.685831	0.889534
Fam198b	0.881374		0.605832	0.887877
Serpine1	1.20181		0.960591	0.845071
Il11	1.37277		0.849074	0.83068
Unc13b	0.62064		0.646089	0.660129
1810037I17Rik	4.57815
2010111I01Rik	0.606223
2410018L13Rik	0.7145
2700038G22Rik	0.704134
2810408I11Rik	0.735512
3010003L21Rik	0.70886
5730508B09Rik	0.631054
9330151L19Rik	0.637753
9430015G10Rik	0.655635
9430037G07Rik	0.63263
A930005H10Rik	1.00963
A930033H14Rik	1.10014
Abcc1	0.66312
Abhd11	0.64154
Acp5	1.37296
Acta1	1.00716	-0.85729	-0.827888
Actc1	1.46342	-1.09713	-0.934482
Actn2	1.13005	-0.739566	-0.78109
Adi1	0.603688
Adra2a	0.706099
Adssl1	0.95164
AI506816	1.0068
Ak4	0.656108
Akirin1	0.659575
Aldh3a1	2.09141
Amer2	0.586861
Ankrd37	0.636444
Ankrd55	0.800513
Arhgef39	0.667595
Atp5d	0.643826
Bach2	0.61862
BC002163	4.7688
BC022687	1.58001
Bhlhe40	0.808905
Bnip3	0.642643
Btg3	0.7617
C1qa	0.956463
C1qtnf2	0.712288
Camk4	0.641996
Car6	1.15941
Ccdc58	0.644359
Cd47	0.716613
Chchd1	0.649712
Chchd10	0.885102
Chek1	0.60735
Chrna1	0.629202
Cox5a	0.591224
Ctps	0.595776
Ctsc	0.667259
Cuedc1	0.826586
Cxcl1	1.10294		-0.635373
Cxcl5	0.917523
Ddx4	0.690692
Dlk2	0.773428
Dnmt3l	0.827238
Dnph1	0.732412
Dynlt1b	0.922912
Efcab7	1.45835
Eif2s3y	0.656657	-0.877953
Eml5	0.603567
Ero1l	0.703735
Esd	0.587865
Fabp4	1.05732
Fabp5	1.67308
Fam131b	0.732559
Fam65c	0.695599
Fbxo27	0.599802
Fhl3	0.700987
Gap43	0.840859
Gatm	1.0756
Gbp2b	4.38884		-0.699803
Gcnt2	0.788472
Gins1	0.632837
Gk	0.610848
Glrx5	1.94166
Gm15645	0.851025
Gm17066	0.732876
Gm4924	1.23214
Gm6981	0.630365
Gm8773	0.817422
Gm8909	4.80238
Gpr35	0.94528
Gt(ROSA)26Sor	0.649746
H2-K2	2.44513
Hectd2	0.589343
Hilpda	0.658804
Hk2	0.632525
Hspb7	0.872571
Ifrd2	0.585805
Il17rc	0.656008
Il1rl1	0.651637
Il6	1.01231
Il6st	0.58763
Ism1	0.693975
Kbtbd11	0.746132
Kcne4	0.734291
Kifc5b	0.697334
Ldha	0.639712
Lmln	0.621542
Lox	0.787681
Lpar4	0.686117
Lpin3	0.751504
Lrrc2	0.875932
Mark1	0.671434
Med7	0.712931
Mir17hg	0.592524
Mir22hg	0.608489
Mlf1	0.591597
Mmp9	0.68532
Mpv17l	0.603223
Mrpl33	0.642554
Ms4a6d	0.638879
Ms4a7	1.1265
Myh1	2.16667
Myh7	1.6597
Mylpf	1.23287		-0.70103
Nanos1	0.633499
Necap1	0.5998
Neurl1a	0.606489
Nfatc2ip	0.602988
Nr2c2ap	0.779613
Nsg1	0.644554
Nxpe3	0.648961
Oit3	0.842686
Ostf1	0.59493
P2ry2	0.589103
Pcsk5	1.14744
Phospho1	0.726358
Pim3	0.647533
Pitx2	0.954908
Pkig	0.624637
Pkmyt1	0.767973
Pla2g12a	0.672152
Pla2g4a	0.615212
Plekha3	0.605704
Ppid	0.612701
Prok2	1.71116
Ptger4	1.29987
Ptgs2os	0.654992
Pttg1	0.711147
Pvr	0.657296
Pxmp2	0.936364
Rac3	1.01903
Ran	0.635573
Rapgef4	0.745015
Rfc3	0.602349
Rgs11	0.646695
Rnf17	0.851394
Rnf19b	0.604875
Rpain	0.648332
Rpl22l1	0.637599
Rps12	0.648749
Rps19-ps3	1.67295
Rrm2	0.668308
Rtkn2	0.767746
Serpina3h	5.75951
Serpina3i	3.67339
Siah1a	0.593168
Slc12a1	1.34261
Slc19a1	0.629095
Slc2a1	0.710276
Slc35d2	0.693168
Slc9b2	0.860888
Slirp	0.622589
Smco4	0.62489
Snhg6	0.730393
Snrpe	0.678792
Spon1	0.886033
Steap1	0.788256
Sycp3	0.868822
Tbc1d16	0.82259
Tefm	0.597565
Tex30	0.666633
Timm10	0.615275
Tll1	0.585851
Tmem181b-ps	0.619479
Tmem243	1.20542
Tmem45a	0.731017
Tnnc1	1.03039	-0.597672	-0.749764
Tnni1	1.64077	-0.871587	-0.909025
Tpi1	0.701582
Trappc2	0.664692
Trp53rka	0.723665
Tsku	0.611108
Tslp	1.35434
Tspan5	0.591845
Ttll11	0.590064
Ttr	5.31859
Ubiad1	0.656423
Ulbp1	1.04849
Vapa	0.612968
Vegfc	0.921503
Wdr54	0.630456		-0.606179
Wisp2	0.613063
Wnt16	0.713199
Ywhah	0.627284
Yy2	0.741136
Zmynd19	0.641321
Bex1	4.13209			4.38757
Ntf3	2.42745			2.46765
Grik3	2.51201			2.22055
C430002N11Rik	2.26217			2.13887
Colec10	1.44514			2.06986
Dio2	2.66119			1.97107
Nkd2	2.21477			1.95806
Slc1a2	1.92089			1.92561
Bmper	1.93188			1.92469
Grem1	1.62801			1.88825
Dpp4	2.00465			1.88259
Lypd6	1.54776			1.84159
Iyd	1.77706			1.81417
Apcdd1	1.42355			1.70149
Eva1a	1.75217			1.64622
Car8	1.31746			1.60879
Rgcc	1.53256			1.51169
Etv4	1.50676			1.50523
Gm12505	2.03158			1.49292
Tceal5	1.26322			1.459
Itga8	1.09328			1.3872
Grem2	1.2714			1.38301
Atp1a2	1.08021			1.3586
C1ql3	1.15681			1.29215
Mrgprf	1.13384			1.28512
Aldh1a2	1.74186		-0.959194	1.28403
Cap2	1.3152			1.24787
Specc1	1.16708			1.23134
Tcf7	1.19498			1.22194
Piezo2	0.797193			1.18242
Gabrb3	1.00477			1.15079
Ddah1	1.32419			1.14273
Has2	1.48734			1.12287
Nkd1	0.772232			1.1215
Zfp503	0.955091			1.10769
Noct	1.24187			1.10763
Pdgfa	0.910096			1.10682
D6Ertd527e	1.10519			1.09864
Nov	0.651891			1.09068
Ptch1	0.863905			1.03578
Lrrc15	0.624574			1.03478
Tspyl5	1.07339			1.03314
Cdc42ep3	0.894086			1.02316
Insc	0.821602			1.02311
Arxes2	0.970715			1.01509
Lurap1l	0.688477			1.00555
Tiparp	0.841753			0.993907
Thsd4	0.911371			0.990828
Murc	1.00811			0.986476
Fgf21	0.767113		-0.688302	0.961102
Plcxd2	0.873952			0.956189
Tgfb3	0.640381			0.944226
Creld1	1.00264			0.94173
Spry1	1.01604			0.933717
Crabp1	1.34783			0.9318
Fzd1	0.946582			0.930108
Filip1l	0.678795			0.928713
Syn1	0.867931			0.926805
Rgs16	1.23186			0.925721
Adamts8	0.876059			0.920671
Fam185a	0.703768			0.919005
Pgf	0.866708			0.904034
Cxcl14	1.97705			0.899419
Lrrc32	0.902061			0.893761
Fmnl2	0.809887			0.889762
Smim3	0.925194			0.889703
Cdkn2a	0.853388			0.88528
Kank1	0.783288			0.884973
Galnt16	0.862266			0.883837
Hbegf	0.840049			0.877222
Fbln5	0.854847			0.864104
Ppfibp2	0.772517		-0.676985	0.86118
Galnt3	0.783473			0.8543
Ror1	1.04093			0.852536
Cyp26b1	1.0814			0.846097
Ccnd1	0.648421			0.838656
Nog	0.673163			0.833791
Bmpr1b	1.24279			0.832165
Bmp2	0.730316			0.815852
Spire2	0.743916			0.808851
Prg4	1.78377			0.808163
Hspa4l	0.771754			0.794989
Wbscr17	0.59722			0.794063
Irx3	0.723793			0.786035
Tes	0.785024			0.781957
Itga4	0.80894			0.779625
Wdr92	1.12145			0.776121
Osbpl3	0.6942			0.7603
Rras2	0.689247			0.757682
Sh3rf1	0.688393			0.757459
Prrx2	0.923191			0.757211
Pmepa1	0.655406			0.756657
Tmem26	0.825684		-0.687839	0.755767
Pdxp	0.911192			0.754306
Cacna1g	0.590525			0.744569
Dpep1	0.623298			0.74184
Rnf122	1.00507			0.741723
Porcn	1.03577		-0.72554	0.733399
Svip	0.912269			0.73291
Dpt	0.886577			0.732653
Cdo1	0.810997			0.73059
Qpct	0.712466			0.730398
Artn	0.900047			0.727842
Pard6b	0.754232			0.726646
Gpn2	0.587795			0.726193
Cacnb4	0.946123			0.725149
Dkk2	0.868479			0.719614
Csrp1	0.639048			0.719242
Adrb2	0.64361			0.719107
Jak2	0.941219			0.70985
Sync	0.720752			0.706497
Fosl2	0.847102			0.704667
Tnfaip6	1.08157			0.704017
Vgf	1.30597			0.703451
Robo2	0.726645			0.701947
Nav3	0.854541			0.700842
Efemp1	0.891864			0.694875
Eef1e1	0.714941			0.689914
Egln3	0.990398			0.685008
Lin7a	0.866092		-0.914576	0.681457
Mrto4	0.708261			0.680544
Fjx1	0.813538			0.678068
Gdnf	0.912793			0.673943
Stambpl1	0.78444			0.669337
Fam65b	0.704863			0.662635
Tpd52	0.730996			0.657105
Arhgdig	0.779972			0.647024
Pxylp1	0.811731			0.640488
Nfatc4	0.702586			0.63735
Cthrc1	0.674474			0.630089
Glipr1	0.763439			0.629853
Adamts4	0.60554			0.628955
Dbf4	0.630452			0.62185
Slc2a3	1.01172			0.621737
Arhgap6	0.648105			0.619337
Maff	0.634003			0.61855
Itgb1	0.61479			0.618345
Timm8a1	0.820732			0.615748
Dusp9	0.738481			0.611196
Rb1	0.625503			0.604549
Slc13a5	0.610891			0.595764
Ddit4l	1.01056			0.5943
Rictor	0.669323			0.591043
Mad2l1	0.766307			0.588971
Ano1		0.623428	0.650145
Cd80		0.595917	0.901323
Cemip		0.635915	0.759333
Crct1		1.78196	2.08266
Frzb		1.3679	0.797466
Hal		0.892358	1.02725
Ifit1	-1.25682	2.60398	1.2577
Irgm1		0.714627	0.99113
Klhdc7a		1.07473	1.1039
Mctp2		0.606356	1.02865
Sacs		0.752348	0.899255
Siglec1		0.620566	1.1169
Trim30d		0.817844	1.01358
Xist		6.34482	1.87089
Sfn	-0.9704	1.88661	0.795605	1.27572
Ifih1	-0.7518	0.720901	0.98329	-0.86761
Nlrc5	-0.771538	0.702074	0.972501	-0.975426
Gbp3	-1.43854	1.10135	1.18129	-1.22619
Col9a3	-2.10079	0.59128	0.667561	-1.23184
Apoe		0.673981
Arc	-0.860629	1.97234
Arhgap22		0.858502
Arl4d		0.612666
Atp6v0a4		1.06882
B3galt1		0.69809
Bmp5		0.698903
Btg2		1.0605
Car3		4.00398
Car9		0.598329
Carmn		1.07762
Ccdc125		0.779431
Chst11		0.611611
Clec3a		1.02226
Csrnp1		0.60634
Cxcl10	-1.63274	2.58607
D630003M21Rik		0.711635
Efcab11	-0.645701	0.711245
Egr1		1.4692
Egr2		1.67876
Egr3		1.27776
Eva1c		0.633995
F5		1.24782
Fam46b		0.801123
Fbxo2		0.642849
Fgl2		0.801732
Fos		1.92648
Galc		0.748935
Gem		0.854944
Hopx		0.833798
Ier2		0.813639	-0.865621
Ifitm1		0.73112
Ifitm10		0.812594
Igfbp5		0.671253
Iglon5		0.646752
Iigp1	-1.26393	2.04359
Junb		0.727049
Lancl3		0.735959
Lcp2		1.36877
Lrrc17		0.607481
Matn3		1.21602
Mecom		0.789389
Ndufa4l2		0.774864	-1.1177
Nell1		0.796415
Nr4a1		1.31057
Nrep		0.701882	-0.604884
Ntrk2	-0.659331	0.900704
Otor		2.1071
Pantr1		0.655117
Phex		0.946584
Pla1a		0.866086
Plxna2		0.732602
Serinc2		0.862564
Shroom1		0.866967
Shroom2		0.597513
Slc2a12		0.742943
Slc5a5		0.93809
Slitrk5		0.588649
Snapc1		0.619563
Syt8		0.79317
Tfcp2l1		1.11407
Tgfa	-1.29216	1.08179
Tpd52l1		0.678329
Trnp1	-1.48867	0.687252
Trpm6		0.718674
Tspan13		1.00521
Zbtb42		0.62475
Zfhx2		0.798875
Zfp185		0.590457
Zfp36		1.02044
Zfp429		1.03122
Zfp612		0.591745
Zfp951		0.619859
Zic3		0.677577
Zic4		0.694683
Nebl		1.16964		1.7714
Cnn1		0.805639		1.27945
Hck		0.864343		1.1883
Aldh1a7		0.758914		1.11587
Fgf18		0.797004		0.933941
Moxd1		1.04807		0.93087
Trp53i11		0.798163		0.77155
Rnd3		0.611555		0.712252
Fam84b		0.807255		0.692371
Wnt2b		0.77435		0.623014
Prkaa2	-0.608485	0.739607		-0.607687
Draxin	-0.954641	0.597275		-0.664702
Epyc		0.986964		-0.675044
F13a1		0.781618		-0.71909
Nfasc		0.986271		-0.741768
Col9a1	-1.27587	0.863765		-0.759496
Serpina3n		0.755264		-0.80591
Gbp6	-1.19964	1.31383		-0.917474
C4b	-1.07537	0.797412		-1.4591
Col11a2	-2.06908	0.670248		-1.63926
Mfi2	-2.96304	0.636969		-1.90205
1700007K13Rik			0.880691
2010300F17Rik			0.926874
9530053A07Rik			1.08574
A630089N07Rik			0.783604
Abca1			0.657364
Abcc3			0.752381
Acan	-0.818106		0.660675
Ackr4	-1.41042		0.827291
Adamts6			0.623552
Adar			0.591689
Ago3			0.642227
Ahnak			0.678813
AI607873			1.00871
Ano3			0.943466
Apol7a			0.760685
Apol9a			0.889015
Apol9b			1.21646
Apold1			0.655266
Arap2			0.682233
BC005561			0.606702
BC100451	-1.43681		0.736058
Birc6			0.610267
Bmpr2			0.611537
Bst2			0.945135
C130083M11Rik			0.814738
C3ar1			0.693882
Cbl			0.703006
Ccng1			0.623028
Cd180			0.715648
Cd300lb			0.644612
Cd93			0.703421
Celf5			0.786617
Clca3a1			0.854468
Col8a1			0.635481
Cpeb2			0.631395
Cpeb4			0.675394
Creb5			0.714966
Ctgf			0.721331
Ctss			0.59593
Cubn			0.589373
D830031N03Rik			0.669868
Ddx58	-0.673514		0.754046
Ddx60			1.31633
Dnah8			0.726791
Dst			0.614013
Eda2r			0.801861
Eif2ak2			0.904466
Erc2			0.698344
Ereg			0.631662
Fam212b			0.672269
Fat1			0.828598
Fat4			0.637477
Fcgr1			0.905088
Fcgr2b			0.785281
Fhdc1			0.602147
Flrt2			0.642573
Flt4			0.721302
Fyb			0.615635
Gbp9			1.24437
Gdf6			0.774361
Gm13372			1.04509
Gm2115			0.614286
Gm6548			0.636536
Havcr2			0.959073
Helz2			0.950675
Herc2			0.587893
Hpgds			0.657324
Htr1b			0.646021
Htr2a			0.760769
Ifi202b			1.78571
Ifi203			1.49398
Igsf9b			1.26013
Ikzf2			0.725258
Inpp5d			0.719054
Irf7			1.13866
Isg15			1.33766
Itgam			0.632759
Kcnq1ot1			0.981622
Klhl11			0.606947
Krt19			0.980379
Lgr6			1.16328
Lnpep			0.63886
Lrp2			1.03279
Ly9			0.829085
Mab21l3			0.666431
Malat1			0.98431
Mast4			0.626359
Mdn1			0.708181
Mfap3l			0.632969
Mgat5			0.717551
Miat			1.26232
Mrvi1			0.776093
Ms4a6c			0.883271
mt-Rnr1			0.683326
mt-Rnr2			0.60552
Mx2	-1.28809		1.58175
Myh11			0.729797
Myo1f			0.675367
Nav2			0.94311
Nbeal1			0.7503
Ncf1			0.630893
Nckap1l			0.586823
Nipal1			0.667109
Nrg1			0.592098
Oas1a			1.42536
Oas1c			0.592305
Oas2			1.60582
Oasl1			1.06992
Oasl2			1.32833
Pappa			0.93807
Parm1			0.660573
Pdk4			0.747722
Perp			0.960978
Pidd1			0.676371
Plag1	-0.5999		0.675236
Ppbp			0.77254
Prrg4			1.05743
Ptk2b			0.707052
Ptpn7	-0.677503		0.630007
Ptprc			0.662167
Rasgrp3		-0.589581	0.892672
Rgs17			1.54902
Rgs4	-0.641871		0.960227
Rgs5			0.820105
Rhbdf2			0.589706
Rprm			0.844985
Rsad2			1.37637
Rtn4rl1			0.913087
Samd9l			0.949721
Sdpr			0.683673
Serpinb2			1.24132
Serpinb9b			1.26245
Slc16a13			0.795129
Slc2a9			0.691316
Slc43a2	-0.661032		0.62529
Slc6a17	-0.985012		0.882717
Slc7a14			0.650074
Slfn10-ps			1.11398
Slfn2			1.11077
Sox5	-0.834941		0.601786
Spaca6			0.734244
Stat2			0.724297
Styk1			0.625147
Synpo2			0.595562
Tbc1d2			0.968151
Tdrp			0.736425
Tfap2b			1.04945
Thbs1			0.599222
Tm6sf1			0.59109
Tnfrsf11b			0.620214
Trim25			0.65284
Trp53inp1			0.724018
Tulp4			0.624411
Uhmk1			0.637406
Uprt			0.608924
Usp18			1.22257
Vnn1			0.974429
Wnk3			0.645964
Wnt2			1.06384
Xaf1			0.964609
Xrn1			0.616352
Zbed6			0.725106
Zbp1			1.65621
Zfhx3			0.65773
Zfp369			0.848024
Ankrd1			0.659505	0.997488
Inhba			0.997245	0.743242
Syndig1			0.641226	0.593658
H2-T24			1.17645	-0.58726
Parp9			0.707277	-0.599869
Trim12c	-0.64785		0.773365	-0.60007
Pik3ap1			0.945262	-0.622349
Trim12a	-0.821096		0.69079	-0.638369
Cd55			0.637385	-0.644358
Col2a1	-1.19473		0.686232	-0.649928
Lama2			0.6645	-0.660007
Frmd4b			0.618256	-0.660869
Tlr7			0.751006	-0.663701
Trim34a	-0.669163		0.733876	-0.669796
Stat1	-0.819275		0.732089	-0.674017
Tap1			0.65896	-0.687374
Gbp7	-1.0207		1.08468	-0.708121
Rtp4	-0.735684		1.05169	-0.724499
Irgm2			0.915859	-0.738615
Dtx3l	-0.769571		0.701884	-0.740111
Gbp2	-0.969172		1.01866	-0.761265
Trim21	-0.955371		0.802117	-0.767277
Thsd7a	-0.670042		0.608902	-0.813532
AW011738	-0.997818		0.992575	-0.844906
Lgals3bp			0.75811	-0.861258
Slfn8	-0.940031		0.966471	-0.864548
Mnda			0.786801	-0.865724
Trim30a			1.53335	-0.868259
Sp100			0.892437	-0.87412
Npr3	-0.86844		0.603448	-0.877862
Herc6	-0.778087		0.870779	-0.901357
Dhx58	-0.816862		0.921183	-0.919445
H2-Q4			0.638864	-0.985574
Rnf213	-0.941232		1.35594	-0.993082
Tlr3	-0.872696		0.74202	-0.993315
Slfn5	-0.908224		1.1928	-1.0333
Pdgfd	-0.643384	-0.652409	0.615153	-1.07902
Ifi204	-0.806594		1.09704	-1.13075
Ccl5	-1.31852		0.997598	-1.14995
Ifi44			0.933666	-1.20904
Parp14	-1.13471		1.07029	-1.23161
Aim1	-1.4032		1.26278	-1.54098
Lect1	-3.85384		0.742997	-2.8634
Gprin3	-2.67835	-1.52028	0.793984	-2.98654
1190007I07Rik	-1.75396
1500009L16Rik	-0.883684
1700020L24Rik		-0.59323
1700030C10Rik	-1.79413
1810034E14Rik	-0.860587
2610507I01Rik	-1.15522
2700046G09Rik	-0.834718
2700069I18Rik	-0.594445
2810454H06Rik	-0.690697
3300005D01Rik		-1.07897
3425401B19Rik	-0.69471
3632451O06Rik	-0.649784
4732491K20Rik	-0.602649
4930526I15Rik	-0.671465
5730409E04Rik	-0.585276
9930012K11Rik	-0.678259
A330035P11Rik	-0.60166
AA388235	-0.636587
Aamdc	-0.702017
Abca8a		-0.812646
Abtb2	-0.607065
Acacb		-0.624462
Ace	-1.50383
Adamtsl3	-0.646934
Adcy9	-0.6577
Adgrd1		-0.641574
Adra1b	-0.769393
Afap1l2	-0.867442
Aff3	-0.798466
Agtr2		-1.41311
Ahdc1	-1.22778
Ahnak2	-0.938595
Airn	-0.632758
Aldh1a3		-1.62405
Amz2	-1.1698
Angptl1		-0.666583
Angptl6			-0.853096
Anxa8		-0.837441
Apc2	-0.725547
Apln			-0.633754
Apobr	-0.933215
Arhgef26		-0.617679
Arpp21		-1.67369
Asah2	-0.624447
Asic3		-0.627784
Aspn			-0.612822
Atp1b2	-0.882643
Atp2a1		-0.811669	-0.654776
Atp6v0e2			-0.631837
Avpr1a		-1.11069
B230217C12Rik	-0.669881
Bace2	-0.759966
Barx1		-1.1718
Bbs1	-0.634573
BC067074	-0.838513
Bccip	-0.64532
Bmp6		-0.996704
Brd9	-0.676814
C130050O18Rik		-0.691178
C1qtnf7		-0.877323
C330011M18Rik	-1.04607
Cadm4		-0.608022	-1.78419
Calcrl		-0.674825
Calhm2	-0.628452
Camk1d	-0.653505
Camsap3		-0.606952
Capn5	-0.835302
Casq2		-0.774878
Cbr3		-0.58516
Ccdc109b	-0.715579	-0.68563
Ccdc189	-0.80488
Ccdc3			-0.665896
Ccdc39	-0.608231
Ccdc40	-1.69877
Ccl2		-0.686722
Ccl3	-0.776637
Ccpg1	-0.672319
Ccpg1os	-0.641435
Cd1d1	-0.601365
Cd244	-0.723632
Cdnf	-0.921629
Cep83os		-0.593173
Cetn4	-1.00726
Cfap74	-0.68604
Cgnl1	-0.603624
Chrng		-0.83936	-1.05489
Cilp			-0.606819
Clec14a		-0.691286
Clic5	-0.8541
Cmklr1	-0.787533
Cmpk2	-1.94872
Col11a1	-0.628826
Col15a1	-0.908955	-1.69711	-1.31718
Col16a1	-0.752697
Col25a1	-1.76262
Col28a1		-1.11925
Col4a1	-0.683458
Col4a2	-0.622441
Commd9	-0.609175
Coq8b	-0.716302
Cox6a2			-0.599224
Crip1		-0.677559
Crocc2	-1.58167
Ctnnal1	-0.608055
Cttnbp2	-0.998637
Cyp2d22		-0.705802
Cyp39a1	-0.641929
Cys1	-1.17769
D3Ertd751e	-0.762972
Dcaf12l1	-0.867249
Ddit3	-0.773557
Ddr1	-0.725002
Ddx3y		-0.835425
Deptor		-0.812796
Des		-0.698515
Dhcr24	-0.6291
Dkk3	-0.692606
Dlx1		-0.857271
Dlx2		-0.640737
Dlx6		-0.634938
Dlx6os1	-0.973518
Dmp1	-0.674875
Dpyd	-1.08525
Dubr	-0.623988
Dyx1c1	-0.648296
Ebf2		-0.708305
Eepd1			-0.63739
Efnb1	-0.710898
Efnb3	-0.863323
Eln			-0.770561
Emilin1	-0.639861
Emilin2		-0.603463
Emx2		-0.606871
Emx2os		-0.630407
Epb41	-0.592575
Erbb3		-0.724436	-0.987514
Etl4	-0.626196
Fam167a			-0.627424
Fam78b	-0.796924
Fgd6	-0.63676
Fgf10		-0.833367
Fgfr2	-0.651529
Fgfrl1	-0.605085
Fibcd1		-0.66224
Flt1	-0.682849	-0.682649
Fn1	-0.655156
Fndc1			-0.913548
Foxd2		-0.797284
Foxd2os	-0.731945
Foxf2		-0.72911
Foxl2			-0.596674
Frem1		-0.671726
Frrs1	-0.64963
Galnt9			-1.07791
Gas1			-0.663004
Gas2			-0.633094
Gas7			-0.784272
Gcnt1	-0.659985
Glis1		-0.601476
Glt28d2	-0.612911
Gm13889			-0.619405
Gm17644	-0.602246
Gm7964	-0.793732
Gm8615			-0.654943
Gper1	-0.590012
Gprc5a	-0.901124
Gprc5b		-0.585832
Gsc		-0.669481
Gstm4	-0.649027
Gsto1		-0.627456
Gstt1	-0.95195
H19	-0.7585
H2-DMb1	-1.75893
H2-K1	-0.751105
Hey1		-0.69179
Heyl		-1.1459
Hivep2	-0.785558
Hsd17b1			-0.800102
Ibsp			-1.29928
Ica1	-0.795505
Ifit3	-1.92377
Ifit3b	-1.98625
Igf2	-0.644265
Igf2r	-0.591983
Igfbp3			-0.742381
Il7r	-0.626454
Inadl	-0.973425
Irx1			-0.73124
Isoc2b	-0.862914
Itpr3	-0.650428
Kcnab1	-0.69878
Kcnmb4	-0.841635
Kcnn1	-0.713053
Kdm5d		-0.752694
Khk	-0.656359
Kifc2	-0.686512
Kitl		-1.00593
Kiz	-0.629983
Klhl33	-1.45537
Krt10	-0.617021
Ldb2	-0.812516
Lfng	-0.824275	-0.634584
Lgi2			-0.733925
Lrp5			-0.626048
Lrrn1		-0.782804
Ltf	-1.24359
Lyrm7		-0.616659
Macrod1			-0.683908
Maf	-0.752952
Mageb16-ps1	-0.687819
Mamstr			-0.910822
Man1c1	-0.675288
Matn1	-4.96781
Mb			-0.610961
Mccc1	-0.808781
Mettl7a1	-0.663198
Mfap2	-1.22324
Mfap5		-0.626117
Mgp			-0.586967
Mitd1	-0.655496
Mmp17		-0.687713
Ms4a4d		-1.00391
Msi2	-0.939661
Msrb2	-0.689341
Mx1	-1.84758
Mxd1	-0.647984
Mxra7	-0.712243
Mybph		-0.917659	-0.908377
Myh3		-0.919566	-0.686345
Myh8		-0.617953
Myl1			-0.618204
Myl4		-0.6101	-0.739209
Myo7a	-1.82439
Myod1		-1.55478
Myog		-1.31147	-0.622358
Myom2		-0.886753
Nagk	-0.607393
Naif1	-0.679096
Nap1l3	-0.596634
Ncmap	-2.47475
Ndst3		-0.74684
Neb		-0.937091
Nfkbie	-0.63251
Ngfr		-0.824606	-1.75658
Nipal3	-0.67803
Nmi	-0.588456
Nos2	-0.591227
Nrip2			-0.83586
Ntn4		-0.984597
Nxph4			-0.617961
Obscn		-0.684234
Orai2	-0.661657
P2rx5	-0.588422
P2rx6	-1.75507
Pax1	-0.696756
Pax9		-0.825494
Pcdh1		-0.916381
Pcdh20		-0.809015
Pcdhb22	-0.597601
Pdcd4	-0.615
Pdlim3		-0.817983
Pdpn	-0.60807
Pear1	-0.630692
Pet100	-0.601542
Pgm5			-0.990888
Phka2	-0.704863
Pi15		-1.21712
Pitx1		-1.83859
Plcg2	-0.611483
Plcl1		-0.806395
Plekhg4	-0.756949
Plp1		-0.733309	-1.08692
Plppr4		-0.771946
Plxdc2	-0.621086
Plxnb1	-0.703689
Pnrc2	-0.597416
Podxl2	-0.657825
Pou3f3	-0.592273
Prnd	-1.09807
Psme1	-0.679574
Ptgs1		-0.819993
Ptprb		-0.956604
Rab6b	-1.83755
Rassf10	-0.915472
Rdm1	-0.715822		-0.964747
Rem1		-0.610499
Reps2	-0.763333
Rgma	-0.692585
Rgs3	-0.627358
Rhbdl3			-0.632548
Rhobtb2	-0.602755
Rida	-0.634653
Rnf144b	-0.65962
Rrad	-0.71418
Rsl1	-0.663852
Rslcan18	-0.608198
Rsph1	-0.812822
Rxrg	-0.69863
Ryr1		-0.711321
Satb2	-0.643934
Scin	-0.772762
Scn1b	-0.728292
Scn2b	-0.643463
Scn7a	-1.58547	-1.26659	-0.630341
Scp2	-0.734896
Scube3	-1.10275
Sdr42e1	-1.22723
Serhl	-0.630515
Sertad4	-0.738816
Setbp1	-0.592273
Sh3bp5	-0.77241
Sh3d21			-0.758567
Sh3rf3	-0.802451
Sh3tc2			-0.587428
Shisa2	-0.662708
Shox2		-1.14594
Shpk	-0.612952
Siglecg		-1.19006
Sim2			-1.03167
Slc15a3	-1.11956
Slc26a11	-1.06358
Slc26a7	-1.23636	-0.594681
Slc2a6	-0.787867
Slc40a1	-0.603272
Slc7a8	-0.601503
Slc9a3r2	-0.695489
Slpi	-1.24961		-1.12065
Smarca2	-0.634216
Smyd1		-0.912875
Snai2	-0.616365
Snapc5	-0.640676
Sobp	-0.596445
Sod3			-0.818934
Sostdc1		-1.5525
Sox10		-1.0241
Spink5	-0.752767
Spon2		-1.0803	-1.3376
Spta1		-1.17068
Srgap3	-0.945298
St6galnac2	-1.24454
St8sia2		-0.760896
Stard10	-0.629396
Stk26	-0.743296
Stx3	-0.664328
Syk	-0.630607
Syne3	-0.639687
Synpo2l		-0.797649
Syp	-0.692382
Sytl2	-0.686904
Tbcc	-0.592881
Tbx2		-0.762805
Tbx3		-1.04515
Tcf7l1	-0.629696
Tchp	-0.63948
Tfpi2		-0.649838
Thbs4		-0.960046
Thra	-0.623614
Thsd1		-0.627586
Tinagl1		-0.801412
Tmco1	-0.926161
Tmeff2		-1.15106
Tmem203			-0.682428
Tmem204	-0.911848		-0.746317
Tmem231	-0.906115
Tmem44	-0.662278
Tmem88	-1.45435
Tmem8c		-0.812562	-0.752177
Tnfrsf1b	-0.773325
Tnnc2		-0.72584	-0.931596
Tnnt2		-0.760164	-0.772778
Tnnt3		-0.653347	-0.722901
Tns1	-0.776593
Tril	-1.2413	-0.811741	-0.702474
Trim72		-1.05675
Tspan18	-0.647174
Tst			-0.591744
Ttn		-0.623402
Tub	-1.10533
U90926		-0.996173
Usp35	-1.07085
Uty		-0.810916
Vill	-0.693147
Vmn1r65	-0.671984
Vstm2a		-0.649411
Wbscr27	-0.617581
Wdr60	-0.869007
Wfikkn2	-0.624486
Xirp1		-0.64149
Zcchc5			-0.740615
Zfp472	-0.656126
Zfp566			-0.889263
Zfp811	-0.634875
Zfp984	-1.08471
Znfx1	-0.791072
Col23a1			-0.749038	0.617741
Smpdl3b	-1.04248			-0.58648
Pik3ip1	-0.829712			-0.587236
Vamp5	-0.720539			-0.588184
Cd82	-0.684036			-0.589264
B230118H07Rik	-0.674101			-0.591242
Fry	-0.854152			-0.592813
Daam2	-0.95373			-0.597178
Pnmal2	-0.649497			-0.598111
Dync2li1	-0.861429			-0.603948
Col18a1	-0.691222			-0.608056
March8	-0.704145			-0.608192
Heg1	-0.704629			-0.608575
Lpin1	-0.697659			-0.61297
Tbxa2r	-1.08367			-0.613033
Sema3e	-0.791489			-0.613823
Ostn			-0.773234	-0.621473
Plekha4	-0.735064			-0.621618
BC052040	-0.741631			-0.625993
Smarca1	-0.761586			-0.627841
Cadm1	-0.811726			-0.633053
Rsph9	-0.692781			-0.633769
Cdk14	-0.624011			-0.635648
Cited2	-0.633337			-0.636018
Nr2f1	-0.666097			-0.637448
Mamld1	-0.72941			-0.640971
Pde3a	-0.672053			-0.643444
Fam124a	-0.610171			-0.645063
Hivep3	-0.683011			-0.646272
Lrrn4cl	-0.724002			-0.646628
Ecm2	-0.860105			-0.649251
Mxd4	-0.617784			-0.64999
Slc27a6	-0.854976			-0.655006
Podn	-0.758064			-0.655897
Rgag4	-1.0211			-0.656383
Ephb6	-1.10756			-0.657128
Acot11	-0.60648			-0.658764
Cobl	-0.715106			-0.658945
Gstm1	-0.833714			-0.660126
Tox	-1.00119			-0.660712
Exoc3l4	-0.766458			-0.660959
Fam134b	-0.659026			-0.663511
Nid2	-0.658223			-0.663807
Meox1		-0.922303	-1.01983	-0.664755
S100a13	-0.732884			-0.666566
Mcc	-0.740075			-0.667552
Prrg3	-0.677697			-0.667861
Rab3il1	-0.836411			-0.668552
Fst	-0.607761			-0.670119
Sesn3	-0.664454			-0.673984
Spa17	-0.824026			-0.676992
Rnf144a	-0.724365			-0.677081
Tapbpl	-0.781511			-0.678708
Ppp1r3c		-0.959192		-0.679231
Tor3a	-0.870699			-0.685216
Ypel2	-0.601549			-0.685833
Ccdc74a	-0.800769			-0.686687
Il11ra1	-0.588183			-0.687052
Tns2	-0.809061			-0.688246
Tapbp	-0.666129			-0.692015
Kctd12	-0.775118			-0.69627
Dlk1	-0.998541	-0.976568		-0.697917
Tceal3	-0.948246			-0.700521
Dleu2	-0.923239		-0.783098	-0.707763
Col27a1	-0.910089			-0.708559
Scn2a1	-0.807086			-0.708597
Idi1	-0.80998			-0.710403
Chn2			-0.821354	-0.71247
Fmo5	-1.22748			-0.712606
Dync1i1	-0.864431			-0.713024
Dapk1	-0.719149			-0.713922
Plekhg5	-0.74365			-0.714419
S1pr3	-0.869229	-0.59117		-0.717714
Igsf3	-0.648097			-0.718981
Col22a1	-0.869739			-0.719077
Pcdhga1	-0.596045			-0.721354
C1rl	-0.753274			-0.721374
Zfp872	-0.593314			-0.72325
Eya1	-0.720807			-0.723391
Amigo2	-0.74955			-0.723522
Epha5	-0.771284			-0.724165
Pcyt1b	-0.843428			-0.727319
Prune2	-0.64729			-0.727685
Aig1	-0.70034			-0.728041
Gpc6	-0.704336			-0.731356
Rnasel	-0.872715			-0.733737
Mylip	-0.766329			-0.73547
Parp10	-0.614878			-0.736484
Ccdc30	-1.02167			-0.736707
Hspa12a	-0.704619			-0.738639
Lmcd1	-0.724917			-0.739423
9530077C05Rik	-0.86432			-0.741914
Slc1a3		-1.18094		-0.742343
Lbh		-0.605177		-0.743632
Tmem169	-0.761196			-0.743958
Plagl1	-0.879519			-0.746555
Ebf1	-0.656976			-0.750628
Fmod	-0.761208			-0.754671
Gnao1	-0.843096			-0.75567
Bfsp1	-0.998513			-0.756458
Rassf2	-0.820466			-0.759267
AW551984	-0.66961			-0.760152
Trpv4	-0.934084			-0.762752
Ebf3	-0.986002			-0.765233
Wnt10b	-0.825418			-0.768309
Pdgfra	-0.626379			-0.770164
Serpina3g			-0.775794	-0.770259
Wdr5b	-0.933766			-0.773683
Elovl6	-0.877385			-0.773848
Ednra	-0.780042			-0.775018
Slc38a6	-0.622824			-0.776562
Eps8l2	-1.4678			-0.777618
Pdzd2	-0.865416			-0.779219
Rnf125	-0.6288			-0.78198
Chrna7	-0.767664			-0.782081
Il18	-0.983638			-0.784909
Lgr4	-0.78999			-0.788975
Uba7	-0.679483			-0.790077
Plxnd1	-0.675616			-0.794303
Dlg2			-0.675343	-0.796936
Adam5	-1.47964			-0.802673
Sfrp1			-0.81121	-0.80389
Ccdc65	-0.979031			-0.806067
Tcea3	-1.34882			-0.811955
Hs3st3a1	-0.617711			-0.812169
Epha4	-0.814653			-0.812541
Il7	-0.709209			-0.813321
Bcl2l11	-0.988069			-0.81405
Cdh6	-1.02064			-0.815944
Fzd5	-0.862127			-0.818876
Id4	-1.12671			-0.819578
Ang	-0.815002			-0.82056
Sept1	-0.760425			-0.832308
Pstpip2	-0.722381			-0.835067
Fam160a1	-0.816481			-0.841791
Ldlrad2	-0.648241			-0.843161
Plscr2	-0.921215			-0.843348
Mab21l1	-0.959994			-0.843526
Pm20d2	-0.689883			-0.847071
Sorl1	-0.822821			-0.849052
Dhrs9	-0.954233			-0.854772
Enpp5	-0.828273			-0.855658
Prelp	-1.00805			-0.856372
Fam46a	-0.670891			-0.85655
Angpt2	-0.855114			-0.858556
Ephx2	-0.810913			-0.865113
Apod	-0.86014			-0.866033
Slc16a4	-1.31686			-0.870343
Srsf12	-1.06669			-0.873415
Rnf150	-0.605721			-0.873613
Fgd4	-0.757897			-0.874116
Fzd4		-1.14812		-0.87877
Hapln1	-1.26561			-0.878775
Endod1	-0.855607			-0.879798
Fbln7	-1.36233			-0.879816
Ednrb		-1.05647		-0.880723
Pappa2	-0.684612			-0.888454
Cd34	-0.595665	-0.742504		-0.89245
Cd200	-0.850073			-0.895067
Agtr1a	-0.600664			-0.896576
Igfbp6	-0.73831	-0.950963		-0.90143
Scrn1	-1.17244			-0.902425
Kcna6	-0.782949			-0.902774
Col5a3	-0.899714	-0.80241	-0.834055	-0.906415
Naalad2		-0.863984		-0.910547
Ssc5d	-0.870538			-0.911821
Megf10		-0.992819		-0.913006
Igtp	-0.858894			-0.916283
Cadm3	-0.954913	-0.793186		-0.921245
Tshz2	-0.988003			-0.92286
Dlx5	-1.00632			-0.924967
Snx32	-0.874139			-0.92629
Sorbs2	-1.29758			-0.931409
Plpp3	-0.897305			-0.931554
Sntb1		-0.715397		-0.933806
Mest	-1.56582			-0.9346
Ecscr	-0.668774			-0.936421
Gxylt2	-0.945704			-0.937335
Serpinb9	-0.809892			-0.938426
Hr	-0.96162			-0.939635
Enpep	-0.770674		-0.858225	-0.94215
Gfra2	-1.30723		-0.704262	-0.942426
Susd2	-1.2424			-0.942846
Rcsd1	-1.29405			-0.946028
Pcp4l1	-0.997066			-0.946278
Cpxm1	-0.77533			-0.947417
Abca6	-2.16528			-0.949086
Cdk15	-1.06176			-0.9605
Clstn3	-1.22657			-0.961828
Clec11a	-1.13286		-0.743066	-0.961911
Il1rn	-0.79071		-0.620501	-0.96193
Atp1b1	-0.795944			-0.96467
Plscr4	-1.01536			-0.964689
Jag1	-0.881956			-0.965061
Iqgap2	-0.765051			-0.966761
Podnl1	-0.95787			-0.969453
Itgb3	-1.08109			-0.972361
1500015O10Rik	-0.952373			-0.972702
Mybpc1	-1.40257			-0.975781
Fgfr3	-0.839703			-0.978
Sec16b	-0.819915			-0.978796
Asb13	-1.19018			-0.985652
Spns2	-0.968318			-0.993163
Mylk	-0.879551			-0.99373
Phactr1	-1.00884			-0.995038
Psmb8	-0.703038			-0.996086
Smoc2	-1.1177			-0.999706
St3gal6	-1.37268			-1.00017
Fam13c	-1.14558			-1.0037
Zfp423	-1.11991			-1.0038
Dhrs3	-0.819847			-1.0067
Cd74	-0.755022		-0.71929	-1.00798
Spp1	-0.718049			-1.00957
Nrk	-1.02552			-1.0135
Ube2l6	-1.15291			-1.02061
Shisa3	-0.657392			-1.0207
Slc7a2	-0.726381			-1.02424
Adamts3	-0.618578			-1.02821
Srgn	-0.742665			-1.03192
Gas6	-1.26282			-1.0341
Peg3	-1.42622			-1.03915
Lpl	-1.0348	-0.762945		-1.04034
Enpp3	-0.814323			-1.04153
Abca9	-0.975693			-1.0447
Rab36	-0.858613			-1.04508
F8	-1.20744			-1.04512
Fxyd1			-0.803598	-1.04815
Tmem8	-1.31336			-1.054
Slc4a10	-0.840559			-1.05804
Psmb9	-0.782095			-1.06234
Bche	-0.96376			-1.07013
Lrrc75b	-1.41563			-1.07384
Aspg	-1.20535			-1.07812
Ptgir	-0.914162	-1.01257		-1.09246
Klf12	-1.06663			-1.09315
Bmf	-1.1531	-0.592525		-1.09655
Ptprv	-1.24565			-1.10288
Traf1	-0.788879			-1.10359
Ptgfr			-1.29721	-1.11451
Pycard	-0.895008	-0.681975		-1.11526
Islr	-1.1743			-1.11773
Kazald1	-1.34273	-0.678127	-0.594193	-1.12404
Gpr88	-0.953068		-0.69467	-1.12481
Map2k6	-1.06774			-1.1268
S100b	-1.3292			-1.1317
Meox2		-1.12699		-1.13493
Fgf7	-0.733613			-1.13765
Phf11d	-0.849613			-1.1415
Tnmd	-1.24738			-1.14498
Adamts18	-1.56994			-1.16891
Hpgd		-0.920952		-1.17807
Klf15	-1.13981		-0.691885	-1.17949
C1ra	-1.17035			-1.18742
Limch1	-1.80146	-0.793446		-1.1955
Dock8	-1.10032			-1.19604
Col13a1	-1.11217			-1.1982
Cygb	-1.38945	-0.816556		-1.20138
Abca8b	-1.01194			-1.21175
Crispld1	-1.21748			-1.22576
Aoc3	-0.607213	-0.83155		-1.24407
Gm4951	-1.03929			-1.25394
Palm3	-1.9607			-1.26695
Col8a2	-1.83733			-1.26784
Tle2	-1.10751			-1.26792
Sparcl1	-1.34678	-0.865247	-0.723442	-1.27284
Glt8d2	-1.29888			-1.28341
Gpx3	-1.12085	-0.599186		-1.28918
Rassf4	-0.84962			-1.30059
Vit	-1.21508	-0.74056		-1.31168
C1s1	-0.952997			-1.31307
Chil1	-0.978111			-1.31787
Mterf4	-1.09356			-1.32983
Zim1	-2.16132			-1.34119
Pdzrn4	-1.01663			-1.34289
Saa3	-1.05811			-1.35646
Olfml2a	-1.94734			-1.36051
Negr1	-1.481		-0.644154	-1.37795
Gfra1	-0.79303			-1.39555
Xylt1	-1.42631			-1.41019
Ptn	-1.33279	-0.612062		-1.42444
Synm	-1.42462			-1.43002
Olfml1	-1.31414		-0.873646	-1.43083
Col9a2	-2.13798			-1.45496
Tmtc1	-1.39314			-1.46542
Elmo1	-1.29198			-1.47861
Esm1	-0.879651	-0.830036		-1.47957
Adam23	-1.16869			-1.48546
Cmya5	-1.00279			-1.48703
Galnt5	-1.16268			-1.49484
Cdkn1c	-1.77339	-0.587512		-1.4986
Gdf10	-1.64399		-0.980189	-1.51571
Lcn2	-1.17009			-1.52815
Mmp13	-0.779639			-1.53061
Cp	-0.75109			-1.54946
Cntn1	-1.78152			-1.55518
C3	-1.31896			-1.55579
Gbp5	-1.45718			-1.56265
Kcns1	-1.68887		-0.662086	-1.56835
Clu	-1.34678			-1.57659
Steap4	-0.706549			-1.59151
Gsta4	-1.60182	-1.05876	-0.744629	-1.60028
Egfl6	-0.934606	-0.620663	-0.673963	-1.60371
Lbp	-1.30431			-1.60462
Lgals4	-1.15917			-1.63804
Lrrc4	-2.42548			-1.65448
Calml4	-1.22637		-0.792921	-1.6625
Cxcl9	-1.88669			-1.66367
Susd5	-1.6455			-1.72865
Diras2	-1.78562			-1.73336
Penk	-1.21072			-1.73869
Sned1	-1.56381			-1.7821
Ggt5	-1.41776			-1.83153
Sept4	-2.08619			-1.84423
Col14a1	-1.42943		-0.595122	-1.8466
Abi3bp	-1.98351	-0.893471	-0.734333	-1.85152
Sorcs1	-1.72937			-1.86335
Fzd9	-1.57147			-1.91909
Sox9	-2.27392			-1.93208
Chrdl1	-1.13689		-0.716915	-1.98532
Pparg	-1.77828	-1.15328		-2.05919
Dner	-1.74005	-0.872713		-2.06205
Palmd	-1.02277		-0.647499	-2.08734
Comp	-1.73482			-2.12673
Smoc1	-1.62214			-2.13555
Dio3	-1.57435	-1.11711		-2.14086
Hp	-2.12326			-2.14805
Cxcl12	-1.68957			-2.16515
Entpd3	-2.1609			-2.23001
Serpinb1a	-1.89648		-0.599279	-2.33087
Rspo3	-1.62658	-0.659874		-2.37743
Matn4	-2.19045			-2.38654
Rspo2	-1.96063	-1.1208		-2.49076
Sfrp2	-2.19343	-0.708816		-2.61247
Scara5	-2.89367		-0.997529	-2.6705
Hgf	-2.03703	-0.954136		-2.76314
Angpt1	-2.4385			-3.03474
Fmo1	-2.99806		-1.13074	-3.53817
Stk32b	-2.97316			-3.97452
Ucma	-4.7735			-4.60011
